# Supplementary material for: Zea mays genotype influences microbial and viral rhizobiome community structure
Source: ISME Commun. 2023 Dec 6;3:129. doi: 10.1038/s43705-023-00335-4 (PMC10700569; doi:10.1038/s43705-023-00335-4)
Supplement: Supplementary file 2 — Supplementary Dataset [file 43705_2023_335_MOESM2_ESM.xlsx]

## Sheet: Manuscript-data-info
Section	Excel sheet comprising data	Manuscript figure	Figure description (brief)	Supplementary data mentioned in the text to refer	Supplementary figure (If any)
Virus and microbial cell abundance in parviglumis and B73 rhizobiome	S1-cell-enumeration	Figure 1a, b,c	Bar graph: Cell and virus enumeration graphs		Figure S1: Cell count data graphs with other root parameters
	S2-virus-enumeration				Figure S2: Virus count data graphs with other root parameters
	S4-phenotype-data			S4-phenotype-data
	S4-enumeration-stat-analysis			S4-enumeration-stat-analysis
Similarities and differences in microbial community composition of parviglumis and B73 identified through 16S rRNA gene amplicon and shotgun metagenome sequenced data	S5-amplicon-relative-abundance	Figure 2a, b	Box plot: Relative abundance graph, PCoA: 16S rRNA gene data	R code (needs to be submitted on github page) and python ASV refinement script
	S6-metagenome	n/a	n/a
	S7-MAGs-summary	Figure 2c, d, Figure 3	Boxplot: Relative abundance of metagenome, PCoA : metagenome microbial community,Heatmap:MAGs relative abundance and number of viral contigs
Viral contigs retrieved from parviglumis and B73 rhizobiome showed variations in viral community composition	S8-vcontig-clustering	Figure 4a	Vein diagram:clustered viral contigs
	S9-parviglumis-vcontigs	Figure 4b,4c	PCoA:viral contigs, Bar graph :axonomy of the identified viral contigs
	S10-B73-vcontigs
Host viral linkages	S9-parviglumis-vcontigs	Figure 5a	Bar graph: Host linked virus relative abundance		S16-parviglumis-CRISPRs
	S10-B73-vcontigs				S17-B73-CRISPRs
	S14-Parviglumis-host-virus	Figure 5b	Dot plot: Virus-host abundance ratio
	S15-B73-host-virus
Host linked viruses indicated infection of microorganisms	S16-parviglumis-metabolic	Figure 6a, b	Heatmap: metabolic potential of the total Mags, infected MAGs and viral acquired AMGs
	S17-B73-metabolic
	S18-viralAMG

## Sheet: S1-cell-enumeration
Sample	Pre-weigh mass (g)	Post-sonication mass (g)	Mass of rhizosphere soil (g)	Volume of extraction buffer (mL)	Mass of rhizosphere/Volume of extraction buffer (g/mL)	Volume fixed with formaldehyde for counts (mL)	Volume for formaldehyde (mL)	Dilution factor	Volume filtered for counts (uL)	Volume filtered for counts (mL)	Volume of buffer (uL)	Volume of buffer (mL)	Mass of soil in filtered sample (g)	Field view 1	Field view 2	Field view 3	Field view 4	Field view 5	Field view 6	Field view 7	Field view 8	Field view 9	Field view 10	AVERAGE	Area of field view at 100X (sq.mm)	Diameter of deposition (mm)	Area of deposition (mm)	Number of fields of view	Avg no. of cells* number of field views	Corrected cells in rhizosphere	Cells /gram rhizosphere	Cells/g rhizosphere X 10^7	Average cells/g X10^7 (GT)	S.E. (Cells/ gram rhizosphere)	S.E.x 10^7 (cells/gram rhizosphere)	Cells in total rhizosphere (Total cells)	Average cells in total rhizosphere (GT)	Average cells in total rhizosphere x 10^9	SEM (cells in total rhizosphere)	SEM (cells in total rhizosphere) x 10^9	Total surface area (cm^2)	Total Cells/surface area (cm^2)	Average cells/cm^2 (GT)	Average cells/cm^2 (GT) x 10^6	SEM (Cells/Surface area)	SEM (Cells/Surface area) x 10^6	VCR (as per the numbers in per gram rhizosphere )	Average VCR	S.E (VCR)
sb73r03	574.38	813.18	238.8	150	1.592	5	0.068	1.014	25	0.025	975	0.975	0.0398	21	20	24	22	28	26	23	20	21	26	23	0.01	15.879	198.032	19803	455469	461846	1.16042e+07	1.16	1.54233	1.67805e+06	0.167805	2771073396	2911635090	2.91164	1.56832e+08	0.156832	890.931	3.11031e+06	4.60521e+06	4.60521	807388	0.807388	1.46266	1.52133	0.127728
sb73r05	575.07	725.08	150.01	150	1.00007	5	0.068	1.014	40	0.04	960	0.96	0.0400027	33	31	28	40	38	25	32	32	25	32	32	0.01	15.879	198.032	19803	633696	642568	1.60631e+07	1.606				2409629040					609.697	3.95218e+06					1.96137
sb73r12	571.62	796.7	225.08	150	1.50053	5	0.068	1.014	25	0.025	975	0.975	0.0375133	32	29	23	31	20	26	28	22	20	25	26	0.01	15.879	198.032	19803	514878	522086	1.39174e+07	1.392				3.13252e+09					809.848	3.86803e+06					1.45622
pb37r03	572.79	840.89	268.1	150	1.78733	5	0.068	1.014	25	0.025	975	0.975	0.0446833	20	22	26	33	29	27	23	24	22	26	25	0.01	15.879	198.032	19803	495075	502006	1.12347e+07	1.123				3012036300					695.407	4.33133e+06					1.80744
sb73r09	575.65	733.59	157.94	150	1.05293	5	0.068	1.014	25	0.025	975	0.975	0.0263233	24	36	27	34	36	23	30	32	27	22	29	0.01	15.879	198.032	19803	574287	582327	2.21221e+07	2.212				3493962108					408.158	8.56031e+06					1.10867
sb73r11	571.07	721.56	150.49	150	1.00327	5	0.068	1.014	25	0.025	975	0.975	0.0250817	21	20	21	22	21	24	25	20	21	23	22	0.01	15.879	198.032	19803	435666	441765	1.76131e+07	1.761				2.65059e+09					695.861	3.80908e+06					1.33165
steor09	582.74	735.05	152.31	150	1.0154	5	0.068	1.014	30	0.03	970	0.97	0.030462	25	26	22	22	23	29	28	25	29	28	26	0.01	15.879	198.032	19803	514878	522086	1.71389e+07	1.714	1.3488	3.0668e+06	0.30668	2610431460	2.60527e+09	2.60527	1.9943e+08	0.19943	659.291	3.95945e+06	4.38685e+06	4.38685	624562	0.624562	1.6558	2.24351	0.215308
steor12	567.66	783.42	215.76	150	1.4384	5	0.068	1.014	30	0.03	970	0.97	0.043152	21	23	26	25	21	20	22	23	25	22	23	0.01	15.879	198.032	19803	455469	461846	1.07028e+07	1.07				2309227830					781.575	2.95458e+06					2.56478
steor03	586.72	735.05	148.33	150	0.988867	5	0.068	1.014	25	0.025	975	0.975	0.0247217	27	38	23	25	29	31	33	26	22	29	28	0.01	15.879	198.032	19803	554484	562247	2.27431e+07	2.274				3.37348e+09					550.451	6.12858e+06					1.92117
steor11	573.68	769.27	195.59	150	1.30393	5	0.068	1.014	35	0.035	965	0.965	0.0456377	23	28	26	29	31	36	32	26	22	26	28	0.01	15.879	198.032	19803	554484	562247	1.23198e+07	1.232				2.40963e+09					432.619	5.56986e+06					2.85515
pteor02	569.68	1081.04	511.36	150	3.40907	5	0.068	1.014	35	0.035	965	0.965	0.119317	21	24	29	30	31	20	24	26	29	32	27	0.01	15.879	198.032	19803	534681	542167	4.5439e+06	0.454				2.32357e+09					699.496	3.32178e+06					2.22067
[truncated: 30 more columns]

## Sheet: S2-virus-enumeration
Sample	Pre-weigh mass (g)	Post-sonication mass (g)	Mass of rhizosphere soil (g)	Volume of extraction buffer (mL)	Mass of rhizosphere/Volume of extraction buffer (g/mL)	Volume fixed with formaldehyde for counts (mL)	Volume for formaldehyde (mL)	Dilution factor	Volume filtered for counts (uL)	Volume filtered for counts (mL)	Volume of buffer (uL)	Volume of buffer (mL)	Mass of soil in filtered sample (g)	Field view 1	Field view 2	Field view 3	Field view 4	Field view 5	Field view 6	Field view 7	Field view 8	Field view 9	Field view 10	AVERAGE	Area of field view at 100X (sq.mm)	Diameter of deposition (mm)	Area of deposition (mm)	Number of fields of view	Avg no. of viruses* number of field views	Corrected viruses in rhizosphere	Viruses in rhizosphere/g	Viruses/g rhizosphere X 10^7	Average viruses/g (GT)	S.E.M (Viruses/g rhizosphere)	S.E.Mx10^7(Viruses/gram rhizosphere)	Viruses in total rhizosphere (Total viruses)	Average virus in total rhizosphere (GT)	SEM (viruses in total rhizosphere)	SEM (viruses in total rhizosphere) x10^9	Total surface area (cm^2)	Viruses/cm^2	Average viruses/cm^2 (GT)	Average viruses/cm^2 (GT) x 10^6	S.E.M. (viruses/surface area)	SEM (viruses/surface area) x10^6	Total root fresh weight (g)	#Viruses/total root fresh weight (g)	Average viruses/total root fresh weight(g)	Average viruses/total root fresh weight (g) x 10^8
sb73r03	574.38	813.18	238.8	150	1.592	10	0.068	1.007	20	0.02	980	0.98	0.03184	24	23	25	29	32	30	21	26	29	32	27.1	0.01	15.879	198.032	19803	536661	540418	1.69729e+07	1.697	2.28387e+07	2.04759e+06	0.204759	4.05313e+09	4.36472e+09	2.81066e+08	0.281066	890.931	4.54932e+06	6.72088e+06	6.72088	786938	0.786938	9.67	4.19145e+08	5.48975e+08	5.48975
sb73r05	575.07	725.08	150.01	150	1.00007	10	0.068	1.007	20	0.02	980	0.98	0.0200013	36	32	32	35	36	30	26	29	29	31	31.6	0.01	15.879	198.032	19803	625775	630155	3.15057e+07	3.151				4726164177				609.697	7.75166e+06					6.38	7.40778e+08
sb73r12	571.62	796.7	225.08	150	1.50053	10	0.068	1.007	20	0.02	980	0.98	0.0300107	30	31	31	29	30	23	39	24	36	32	30.5	0.01	15.879	198.032	19803	603992	608219	2.02668e+07	2.027				4.56165e+09				809.848	5.63272e+06					9.52	4.79164e+08
pb37r03	572.79	840.89	268.1	150	1.78733	10	0.068	1.007	20	0.02	980	0.98	0.0357467	34	39	35	35	38	40	36	32	39	36	36.4	0.01	15.879	198.032	19803	720829	725875	2.03061e+07	2.031				5.44406e+09				695.407	7.8286e+06					8.79	6.19347e+08
sb73r09	575.65	733.59	157.94	150	1.05293	10	0.068	1.007	20	0.02	980	0.98	0.0210587	28	27	29	24	30	29	23	22	24	23	25.9	0.01	15.879	198.032	19803	512898	516488	2.45261e+07	2.453				3.87366e+09				408.158	9.49058e+06					5.6999	6.79601e+08
sb73r11	571.07	721.56	150.49	150	1.00327	10	0.068	1.007	20	0.02	980	0.98	0.0200653	20	24	22	23	21	27	25	24	26	24	23.6	0.01	15.879	198.032	19803	467351	470622	2.34545e+07	2.345				3.52967e+09				695.861	5.07237e+06					9.92	3.55813e+08
steor09	582.74	735.05	152.31	150	1.0154	10	0.068	1.007	20	0.02	980	0.98	0.020308	26	29	31	34	36	21	24	26	32	30	28.9	0.01	15.879	198.032	19803	572307	576313	2.83786e+07	2.838	2.89575e+07	5.54242e+06	0.554242	4.32235e+09	5.75316e+09	4.59737e+08	0.459737	659.291	6.55605e+06	7.06695e+06	7.06695	1.76731e+06	1.76731	8.91	4.85112e+08	8.7695e+08	8.7695
steor12	567.66	783.42	215.76	150	1.4384	10	0.068	1.007	15	0.015	975	0.975	0.021576	31	33	35	35	30	29	23	26	24	31	29.7	0.01	15.879	198.032	19803	588149	592266	2.74502e+07	2.745				5.92266e+09				781.575	7.57785e+06					8.95	6.6175e+08
steor03	586.72	735.05	148.33	150	0.988867	10	0.068	1.007	15	0.015	975	0.975	0.014833	32	36	33	35	30	31	37	39	28	24	32.5	0.01	15.879	198.032	19803	643598	648103	4.36933e+07	4.369				6.48103e+09				550.451	1.1774e+07					6.19	1.04702e+09
steor11	573.68	769.27	195.59	150	1.30393	10	0.068	1.007	15	0.015	975	0.975	0.019559	36	35	35	33	31	32	39	39	29	36	34.5	0.01	15.879	198.032	19803	683204	687986	3.51749e+07	3.517				6879859245				432.619	1.59028e+07					4.26	1.61499e+09
pteor02	569.68	1081.04	511.36	150	3.40907	10	0.068	1.007	20	0.02	975	0.975	0.0681813	34	36	35	38	32	31	33	34	35	37	34.5	0.01	15.879	198.032	19803	683204	687986	1.00905e+07	1.009				5.15989e+09				699.496	7.37659e+06					8.96	5.75881e+08
[truncated: 25 more columns]

## Sheet: S3-enumeration-stat-analysis
Supplementary Table 9: Linear regressions of the abundance of cells in total rhizosphere				Parviglumis (ANOVA)			B73 (ANOVA)					Supplementary Table 9: Linear regressions of the abundance of viruses in total rhizosphere				Parviglumis (ANOVA)			B73 (ANOVA)					Supplementary Table 9: Mantel test with pearson correlation of the abundance of viruses in total rhizosphere with(n= 999 permutations)		Cell enumeration data		Virus enumeration data
Parameter	Linear Regression*	Parviglumis	B73	Significant difference in linear model between habitats? (ANOVA)	DF (ANOVA)	F value (ANOVA)	Significant difference in linear model between habitats? (ANOVA)	DF (ANOVA)	F value (ANOVA)			Parameter	Linear Regression*	Parviglumis	B73	Significant difference in linear model between habitats? (ANOVA)	DF (ANOVA)	F value (ANOVA)	Significant difference in linear model between habitats? (ANOVA)	DF (ANOVA)	F value (ANOVA)			Parameter	Mantel test (pearson coorelation)	Parviglumis	B73	Parviglumis	B73
Rhizosphere mass	slope	0.0019	0.0121	0.0334*	1	10	0.0993	1	5.575			Rhizosphere mass	slope	0.003	0.0127	0.0671	1	6.229	0.166	1	3.319			Rhizosphere mass	r-value	0.9617	0.598	0.8116	0.2978		For Mantel's test, r-value is defined as:
	r2-adjusted	0.6461	0.5336										r2-adjusted	0.5112	0.166										p-value	0.0013889	0.05	0.14028	0.26667		Strong correlation	>0.5
	p-value	0.0334*	0.0993										p-value	0.0671	0.367																Weak correlation	<0.5
Root surface area	slope	0.0275	0.0366	0.513	1	0.513	0.548	1	0.455			Root surface area	slope	0.0276	0.158	0.226	1	2.048	0.588	1	0.367			Root surface area	r-value	-0.2901	0.3897	-0.1008	-0.1412
	r2-adjusted	-0.1079	-0.1577										r2-adjusted	0.1733	-0.1881										p-value	0.78056	0.25	0.54583	0.51667
	p-value	0.5133	0.5482										p-value	0.2257	0.588
Root length	slope	0.0249	0.0384	0.537	1	0.454	0.684	1	0.202			Root length	slope	0.0508	0.124	0.419	1	0.809	0.602	1	0.338			Root length	r-value	-0.1762	0.3026	-0.104	-0.2509
	r2-adjusted	-0.1226	-0.2492										r2-adjusted	-0.03977	-0.1984										p-value	0.58611	0.18333	0.49444	0.54167
	p-value	0.5373	0.6836										p-value	0.4193	0.602
Root volume	slope	0.014	0.0475	0.418	1	0.813	0.509	1	0.559			Root volume	slope	0.0134	0.267	0.157	1	3.019	0.477	1	0.657			Root volume	r-value	0.03331	0.5175	0.3125	-0.03687
	r2-adjusted	-0.03892	-0.1238										r2-adjusted	0.2876	-0.0939										p-value	0.36806	0.11667	0.18333	0.30833
	p-value	0.418	0.5088										p-value	0.1573	0.477
Root density	slope	0.145	0.219	0.956	1	0.003	0.91	1	0.15			Root density	slope	0.115	0.101	0.461	1	0.665	0.241	1	2.129			Root density	r-value	-0.4287	-0.6808	-0.396	0.2454
	r2-adjusted	-0.2489	-0.3266										r2-adjusted	-0.07187	-0.3331										p-value	0.92222	1	0.85972	0.39167
	p-value	0.956	0.91										p-value	0.461	0.984
Root fresh weight	slope	0.0144	0.0504	0.623	1	0.283	0.756	1	0.116			Root fresh weight	slope	0.00198	0.101	0.0348*	1	9.86	0.984	1	0			Root fresh weight	r-value	-0.2983	0.08439	-0.03593	0.2304
	r2-adjusted	0.6228	0.756										r2-adjusted	0.6392	-0.3331										p-value	0.80139	0.4	0.35278	0.275
	p-value	-0.1674	-0.2837										p-value	0.03485*	0.9837
Root biomass	slope	0.0311	0.332	0.36	1	1.069	0.765	1	0.107			Root biomass	slope	0.00407	0.019	0.0263*	1	11.84	0.0496*	1	10.19			Root biomass	r-value	-0.1692	0.4685	0.2214	-0.2137
	r2-adjusted	0.0136	-0.2874										r2-adjusted	0.6843	0.6967										p-value	0.67083	0.11667	0.26667	0.625
	p-value	0.3596	0.765										p-value	0.02627*	0.0496*
																									Mantel test (pearson coorelation)
																										Parviglumis	B73
																								Total cell and toal virus	r-value	1	1
																									p-value	0.0013889	0.0083333

## Sheet: S4-phenotype-data
Plant_ID	Species	Age_Days	Height_cm	tot_root_SA_cm2	tot_root_length_cm	tot_root_Vol_cm3	tot_root_density_g/cm3	tot_root_FW_g	tot_biomass_FW_g
sb73r03	Z. mays B73	23	86.9	890.931	7539.5	9.379	0.0390234	9.67	40.01
sb73r05	Z. mays B73	23	93.1	609.697	5082.66	7.002	0.0237218	6.38	38.74
sb73r12	Z. mays B73	23	89.1	809.848	7224.82	8.559	0.0294427	9.52	38.58
pb73r03	Z. mays B73	23	79.4	695.406	5423.17	8.309	0.0272837	8.79	33.64
sb73r09	Z. mays B73	23	87.9	408.158	3409.85	5.031	0.0278473	5.6999	38.8799
sb73r11	Z. mays B73	23	87.7	695.861	5379.08	7.904	0.0346786	9.92	40.42
steor09	Z. mays subspecies parviglumis	23	93.9	659.291	4605.29	8.374	0.0298543	8.91	38
steor12	Z. mays subspecies parviglumis	23	95.4	781.575	6312.59	8.266	0.0374546	8.95	36.66
steor03	Z. mays subspecies parviglumis	23	92	550.451	4455.73	5.968	0.0311662	6.19	28.89
steor11	Z. mays subspecies parviglumis	23	71.4	432.619	3375.85	4.814	0.0252597	4.26	28.23
pteor02	Z. mays subspecies parviglumis	23	95.6	789.269	5676.65	9.572	0.0300355	8.96	39.79
Keys	Explanation
Plant_ID	Plant ID
Species	Species
Age_Days	Age (Days)
tot_root_SA_cm2	Total root SA (cm2)
tot_root_length_cm	Total root length (cm)
tot_root_Vol_cm3	Total root Vol (cm3)
tot_root_density_g/cm3	Total root density (g/cm3)
tot_root_FW_g	Total root fresh weight (g)
tot_biomass_FW_g	Total biomass FW (g)

## Sheet: S5-amplicon-relative-abundance
0.0473	0.21	Abundance	sample_names	type	treatment	replicate	genotype	Kingdom	Phylum						reads.in	reads.out		read.in	read.out				Observed	Shannon	Evenness	average observed	average shannon	average eveness
ASV3	R1sb73r09	32.2519	R1sb73r09	Pooled	SIP	Rep1	B73	Bacteria	Proteobacteria		Total OTUs	456		R1steor03	82678	60882	Average Parviglumis	78069.2	58223.9			R2steor03	1181	6.67704	0.943868	1054.64	6.52366	0.941376
ASV3	R2sb73r09	30.3661	R2sb73r09	Pooled	SIP	Rep2	B73	Bacteria	Proteobacteria		Abundance	# of OTUS		R2steor03	86345	66670	range	51271	34397			R1steor06	1345	6.82548	0.947438
ASV3	R2steor11	29.9134	R2steor11	Pooled	SIP	Rep2	parviglumis	Bacteria	Proteobacteria		>1%	268		R1steor06	94372	74251		133199	96309			R2steor06	852	6.34915	0.940951
ASV3	R2pb73r03	29.0282	R2pb73r03	Pooled	SIP	Rep2	B73	Bacteria	Proteobacteria		>2.5%	185		R2steor06	69882	49474						R1steor09	1112	6.60257	0.941353
ASV3	R2steor12	28.392	R2steor12	Pooled	SIP	Rep2	parviglumis	Bacteria	Proteobacteria		>5%	150		R1steor09	80956	59576						R2steor09	1018	6.55648	0.946703
ASV3	R2sb73r12	28.2704	R2sb73r12	Pooled	SIP	Rep2	B73	Bacteria	Proteobacteria					R2steor09	74452	57921						R1steor11	1230	6.74864	0.948539
ASV3	R1steor11	27.786	R1steor11	Pooled	SIP	Rep1	parviglumis	Bacteria	Proteobacteria					R1steor11	79570	62581						R2steor11	768	6.15967	0.927133
ASV3	R2sb73r05	27.6776	R2sb73r05	Pooled	SIP	Rep2	B73	Bacteria	Proteobacteria					R2steor11	52300	35308						R1steor12	701	6.07925	0.927774
ASV3	R1steor12	27.1328	R1steor12	Pooled	SIP	Rep1	parviglumis	Bacteria	Proteobacteria					R1steor12	51271	34397						R2steor12	964	6.4413	0.937449
ASV3	R1pb73r03	26.9754	R1pb73r03	Pooled	SIP	Rep1	B73	Bacteria	Proteobacteria					R2steor12	62011	48670						R1pteor02	1654	7.0336	0.949082
ASV3	R1sb73r12	26.5	R1sb73r12	Pooled	SIP	Rep1	B73	Bacteria	Proteobacteria					R1pteor02	133199	96309						R2pteor02	776	6.28712	0.944841
ASV3	R1steor09	26.4287	R1steor09	Pooled	SIP	Rep1	parviglumis	Bacteria	Proteobacteria					R2pteor02	69795	52648						R1pb73r03	978	6.45671	0.937725	908.385	6.38172	0.943028
ASV64	R1steor11	25.7424	R1steor11	Pooled	SIP	Rep1	parviglumis	Bacteria	Actinobacteriota					R1pb73r03	71538	50506	Average B73	71519.6	53854.8			R2pb73r03	1253	6.75456	0.946905
ASV64	R2steor11	25.3934	R2steor11	Pooled	SIP	Rep2	parviglumis	Bacteria	Actinobacteriota					R2pb73r03	91593	69902	range	42798	29779			R1sb73r03	1101	6.65252	0.94982
ASV3	R2sb73r11	25.3529	R2sb73r11	Pooled	SIP	Rep2	B73	Bacteria	Proteobacteria					R2sb73r03	97699	75780		97699	75780			R2sb73r03	1374	6.87141	0.950997
ASV3	R2steor09	24.9162	R2steor09	Pooled	SIP	Rep2	parviglumis	Bacteria	Proteobacteria					R1sb73r03	92877	71242						R1sb73r05	1136	6.7034	0.952827
ASV3	R1steor03	24.5752	R1steor03	Pooled	SIP	Rep1	parviglumis	Bacteria	Proteobacteria					R1sb73r05	86958	67601						R2sb73r05	958	6.45194	0.939851
ASV3	R1sb73r05	24.4241	R1sb73r05	Pooled	SIP	Rep1	B73	Bacteria	Proteobacteria					R2sb73r05	69906	49655						R1sb73r09	512	5.77346	0.925483
ASV3	R1sb73r11	24.2492	R1sb73r11	Pooled	SIP	Rep1	B73	Bacteria	Proteobacteria					R1sb73r09	42798	29779						R2sb73r09	1016	6.54953	0.945967
ASV64	R2sb73r03	24.0178	R2sb73r03	Pooled	SIP	Rep2	B73	Bacteria	Actinobacteriota					R2sb73r09	74781	57910						R1sb73r11	770	6.26882	0.943191
ASV3	R2steor06	23.7559	R2steor06	Pooled	SIP	Rep2	parviglumis	Bacteria	Proteobacteria					R1sb73r11	62631	50267						R2sb73r11	594	5.9894	0.937766
ASV3	R2steor03	23.6296	R2steor03	Pooled	SIP	Rep2	parviglumis	Bacteria	Proteobacteria					R2sb73r11	55237	38629						R1sb73r12	552	5.93587	0.94018
ASV3	R1steor06	23.2629	R1steor06	Pooled	SIP	Rep1	parviglumis	Bacteria	Proteobacteria					R1sb73r12	50899	37083						R2sb73r12	684	6.17299	0.945623
ASV64	R2pb73r03	23.2618	R2pb73r03	Pooled	SIP	Rep2	B73	Bacteria	Actinobacteriota					R2sb73r12	61318	47904						R1steor03	881	6.39288	0.942755
ASV3	R2sb73r03	23.0618	R2sb73r03	Pooled	SIP	Rep2	B73	Bacteria	Proteobacteria
ASV64	R1steor09	23.047	R1steor09	Pooled	SIP	Rep1	parviglumis	Bacteria	Actinobacteriota
ASV3	R1pteor02	22.7156	R1pteor02	Pooled	SIP	Rep1	parviglumis	Bacteria	Proteobacteria
ASV3	R2pteor02	22.5045	R2pteor02	Pooled	SIP	Rep2	parviglumis	Bacteria	Proteobacteria
ASV64	R2pteor02	21.7668	R2pteor02	Pooled	SIP	Rep2	parviglumis	Bacteria	Actinobacteriota
ASV64	R2steor12	21.422	R2steor12	Pooled	SIP	Rep2	parviglumis	Bacteria	Actinobacteriota
ASV64	R2steor06	21.379	R2steor06	Pooled	SIP	Rep2	parviglumis	Bacteria	Actinobacteriota
ASV64	R2steor03	21.3627	R2steor03	Pooled	SIP	Rep2	parviglumis	Bacteria	Actinobacteriota
ASV64	R2sb73r11	21.3097	R2sb73r11	Pooled	SIP	Rep2	B73	Bacteria	Actinobacteriota
ASV64	R1sb73r03	21.1806	R1sb73r03	Pooled	SIP	Rep1	B73	Bacteria	Actinobacteriota
ASV64	R1steor12	21.1663	R1steor12	Pooled	SIP	Rep1	parviglumis	Bacteria	Actinobacteriota
ASV64	R2steor09	21.0196	R2steor09	Pooled	SIP	Rep2	parviglumis	Bacteria	Actinobacteriota
ASV64	R1pb73r03	20.9342	R1pb73r03	Pooled	SIP	Rep1	B73	Bacteria	Actinobacteriota
ASV3	R1sb73r03	20.7746	R1sb73r03	Pooled	SIP	Rep1	B73	Bacteria	Proteobacteria
ASV64	R1steor03	20.6979	R1steor03	Pooled	SIP	Rep1	parviglumis	Bacteria	Actinobacteriota
ASV64	R1steor06	20.5906	R1steor06	Pooled	SIP	Rep1	parviglumis	Bacteria	Actinobacteriota
ASV64	R2sb73r05	20.0061	R2sb73r05	Pooled	SIP	Rep2	B73	Bacteria	Actinobacteriota
ASV5	R1sb73r12	19.9143	R1sb73r12	Pooled	SIP	Rep1	B73	Bacteria	Verrucomicrobiota
ASV64	R1pteor02	19.8674	R1pteor02	Pooled	SIP	Rep1	parviglumis	Bacteria	Actinobacteriota
ASV5	R2sb73r11	19.3055	R2sb73r11	Pooled	SIP	Rep2	B73	Bacteria	Verrucomicrobiota
ASV64	R2sb73r12	18.8047	R2sb73r12	Pooled	SIP	Rep2	B73	Bacteria	Actinobacteriota
ASV64	R1sb73r05	18.7871	R1sb73r05	Pooled	SIP	Rep1	B73	Bacteria	Actinobacteriota
ASV5	R2steor06	18.3741	R2steor06	Pooled	SIP	Rep2	parviglumis	Bacteria	Verrucomicrobiota
ASV64	R1sb73r09	18.3194	R1sb73r09	Pooled	SIP	Rep1	B73	Bacteria	Actinobacteriota
ASV64	R2sb73r09	18.1169	R2sb73r09	Pooled	SIP	Rep2	B73	Bacteria	Actinobacteriota
ASV64	R1sb73r11	17.6044	R1sb73r11	Pooled	SIP	Rep1	B73	Bacteria	Actinobacteriota
ASV64	R1sb73r12	17.5414	R1sb73r12	Pooled	SIP	Rep1	B73	Bacteria	Actinobacteriota
ASV5	R2sb73r05	17.5234	R2sb73r05	Pooled	SIP	Rep2	B73	Bacteria	Verrucomicrobiota
ASV5	R1steor03	17.461	R1steor03	Pooled	SIP	Rep1	parviglumis	Bacteria	Verrucomicrobiota
ASV5	R1sb73r11	17.4164	R1sb73r11	Pooled	SIP	Rep1	B73	Bacteria	Verrucomicrobiota
ASV5	R2pteor02	17.3061	R2pteor02	Pooled	SIP	Rep2	parviglumis	Bacteria	Verrucomicrobiota
ASV5	R2steor03	17.2527	R2steor03	Pooled	SIP	Rep2	parviglumis	Bacteria	Verrucomicrobiota
ASV5	R1pb73r03	17.0162	R1pb73r03	Pooled	SIP	Rep1	B73	Bacteria	Verrucomicrobiota
ASV5	R1sb73r05	16.9023	R1sb73r05	Pooled	SIP	Rep1	B73	Bacteria	Verrucomicrobiota
ASV5	R1sb73r09	16.8193	R1sb73r09	Pooled	SIP	Rep1	B73	Bacteria	Verrucomicrobiota
ASV5	R1pteor02	16.7968	R1pteor02	Pooled	SIP	Rep1	parviglumis	Bacteria	Verrucomicrobiota
ASV5	R1sb73r03	16.7882	R1sb73r03	Pooled	SIP	Rep1	B73	Bacteria	Verrucomicrobiota
ASV5	R2sb73r12	16.6142	R2sb73r12	Pooled	SIP	Rep2	B73	Bacteria	Verrucomicrobiota
ASV5	R2pb73r03	16.3439	R2pb73r03	Pooled	SIP	Rep2	B73	Bacteria	Verrucomicrobiota
ASV5	R1steor06	16.1395	R1steor06	Pooled	SIP	Rep1	parviglumis	Bacteria	Verrucomicrobiota
ASV5	R2sb73r03	15.798	R2sb73r03	Pooled	SIP	Rep2	B73	Bacteria	Verrucomicrobiota
ASV5	R2steor09	15.6254	R2steor09	Pooled	SIP	Rep2	parviglumis	Bacteria	Verrucomicrobiota
ASV5	R1steor12	14.8159	R1steor12	Pooled	SIP	Rep1	parviglumis	Bacteria	Verrucomicrobiota
ASV5	R2sb73r09	14.0905	R2sb73r09	Pooled	SIP	Rep2	B73	Bacteria	Verrucomicrobiota
ASV5	R1steor09	13.8894	R1steor09	Pooled	SIP	Rep1	parviglumis	Bacteria	Verrucomicrobiota
ASV5	R2steor12	12.4262	R2steor12	Pooled	SIP	Rep2	parviglumis	Bacteria	Verrucomicrobiota
ASV5	R2steor11	12.135	R2steor11	Pooled	SIP	Rep2	parviglumis	Bacteria	Verrucomicrobiota
ASV56	R1sb73r05	11.37	R1sb73r05	Pooled	SIP	Rep1	B73	Bacteria	Planctomycetota
ASV1	R1sb73r11	10.4525	R1sb73r11	Pooled	SIP	Rep1	B73	Bacteria	Acidobacteriota
ASV5	R1steor11	10.2751	R1steor11	Pooled	SIP	Rep1	parviglumis	Bacteria	Verrucomicrobiota
ASV56	R1pteor02	9.85737	R1pteor02	Pooled	SIP	Rep1	parviglumis	Bacteria	Planctomycetota
ASV56	R1steor06	9.7827	R1steor06	Pooled	SIP	Rep1	parviglumis	Bacteria	Planctomycetota
ASV56	R2steor09	9.4301	R2steor09	Pooled	SIP	Rep2	parviglumis	Bacteria	Planctomycetota
ASV56	R1sb73r03	9.42235	R1sb73r03	Pooled	SIP	Rep1	B73	Bacteria	Planctomycetota
ASV56	R1sb73r11	9.32022	R1sb73r11	Pooled	SIP	Rep1	B73	Bacteria	Planctomycetota
ASV56	R1steor11	9.20524	R1steor11	Pooled	SIP	Rep1	parviglumis	Bacteria	Planctomycetota
ASV231	R2steor12	9.16648	R2steor12	Pooled	SIP	Rep2	parviglumis	Bacteria	Bacteroidota
ASV56	R2pteor02	9.16154	R2pteor02	Pooled	SIP	Rep2	parviglumis	Bacteria	Planctomycetota
ASV1	R1sb73r12	9.08535	R1sb73r12	Pooled	SIP	Rep1	B73	Bacteria	Acidobacteriota
ASV56	R2steor11	9.00944	R2steor11	Pooled	SIP	Rep2	parviglumis	Bacteria	Planctomycetota
ASV1	R2steor03	8.97139	R2steor03	Pooled	SIP	Rep2	parviglumis	Bacteria	Acidobacteriota
ASV1	R2sb73r03	8.80478	R2sb73r03	Pooled	SIP	Rep2	B73	Bacteria	Acidobacteriota
ASV1	R1sb73r03	8.71502	R1sb73r03	Pooled	SIP	Rep1	B73	Bacteria	Acidobacteriota
ASV56	R1steor03	8.70001	R1steor03	Pooled	SIP	Rep1	parviglumis	Bacteria	Planctomycetota
ASV56	R2steor12	8.68081	R2steor12	Pooled	SIP	Rep2	parviglumis	Bacteria	Planctomycetota
ASV56	R1steor12	8.67062	R1steor12	Pooled	SIP	Rep1	parviglumis	Bacteria	Planctomycetota
ASV56	R1steor09	8.62461	R1steor09	Pooled	SIP	Rep1	parviglumis	Bacteria	Planctomycetota
ASV1	R2sb73r05	8.56029	R2sb73r05	Pooled	SIP	Rep2	B73	Bacteria	Acidobacteriota
ASV1	R2sb73r11	8.51778	R2sb73r11	Pooled	SIP	Rep2	B73	Bacteria	Acidobacteriota
ASV1	R2steor06	8.50888	R2steor06	Pooled	SIP	Rep2	parviglumis	Bacteria	Acidobacteriota
ASV56	R2sb73r12	8.49948	R2sb73r12	Pooled	SIP	Rep2	B73	Bacteria	Planctomycetota
ASV231	R2sb73r09	8.41858	R2sb73r09	Pooled	SIP	Rep2	B73	Bacteria	Bacteroidota
ASV56	R2sb73r09	8.34023	R2sb73r09	Pooled	SIP	Rep2	B73	Bacteria	Planctomycetota
ASV1	R1steor03	8.3297	R1steor03	Pooled	SIP	Rep1	parviglumis	Bacteria	Acidobacteriota
ASV56	R2steor03	8.31186	R2steor03	Pooled	SIP	Rep2	parviglumis	Bacteria	Planctomycetota
ASV1	R1steor06	8.26689	R1steor06	Pooled	SIP	Rep1	parviglumis	Bacteria	Acidobacteriota
ASV231	R1steor11	8.18341	R1steor11	Pooled	SIP	Rep1	parviglumis	Bacteria	Bacteroidota
ASV1	R1sb73r09	7.98448	R1sb73r09	Pooled	SIP	Rep1	B73	Bacteria	Acidobacteriota
ASV1	R1pteor02	7.76377	R1pteor02	Pooled	SIP	Rep1	parviglumis	Bacteria	Acidobacteriota
ASV231	R1steor12	7.75471	R1steor12	Pooled	SIP	Rep1	parviglumis	Bacteria	Bacteroidota
ASV1	R2pteor02	7.70372	R2pteor02	Pooled	SIP	Rep2	parviglumis	Bacteria	Acidobacteriota
ASV56	R2sb73r05	7.53569	R2sb73r05	Pooled	SIP	Rep2	B73	Bacteria	Planctomycetota
ASV1	R2steor09	7.44917	R2steor09	Pooled	SIP	Rep2	parviglumis	Bacteria	Acidobacteriota
ASV231	R2steor09	7.43176	R2steor09	Pooled	SIP	Rep2	parviglumis	Bacteria	Bacteroidota
ASV231	R1sb73r05	7.41274	R1sb73r05	Pooled	SIP	Rep1	B73	Bacteria	Bacteroidota
ASV56	R1pb73r03	7.37206	R1pb73r03	Pooled	SIP	Rep1	B73	Bacteria	Planctomycetota
ASV231	R1steor09	7.33135	R1steor09	Pooled	SIP	Rep1	parviglumis	Bacteria	Bacteroidota
ASV1	R1pb73r03	7.31515	R1pb73r03	Pooled	SIP	Rep1	B73	Bacteria	Acidobacteriota
ASV56	R2steor06	7.29208	R2steor06	Pooled	SIP	Rep2	parviglumis	Bacteria	Planctomycetota
ASV1	R2sb73r09	7.12576	R2sb73r09	Pooled	SIP	Rep2	B73	Bacteria	Acidobacteriota
ASV267	R1sb73r11	6.99454	R1sb73r11	Pooled	SIP	Rep1	B73	Bacteria	Chloroflexi
ASV56	R2sb73r03	6.92335	R2sb73r03	Pooled	SIP	Rep2	B73	Bacteria	Planctomycetota
ASV231	R2steor11	6.88494	R2steor11	Pooled	SIP	Rep2	parviglumis	Bacteria	Bacteroidota
ASV1	R1steor09	6.86386	R1steor09	Pooled	SIP	Rep1	parviglumis	Bacteria	Acidobacteriota
ASV56	R2pb73r03	6.84812	R2pb73r03	Pooled	SIP	Rep2	B73	Bacteria	Planctomycetota
ASV1	R2sb73r12	6.75061	R2sb73r12	Pooled	SIP	Rep2	B73	Bacteria	Acidobacteriota
ASV231	R2sb73r05	6.61617	R2sb73r05	Pooled	SIP	Rep2	B73	Bacteria	Bacteroidota
ASV267	R1sb73r03	6.58429	R1sb73r03	Pooled	SIP	Rep1	B73	Bacteria	Chloroflexi
ASV56	R1sb73r12	6.52012	R1sb73r12	Pooled	SIP	Rep1	B73	Bacteria	Planctomycetota
ASV267	R1pteor02	6.39857	R1pteor02	Pooled	SIP	Rep1	parviglumis	Bacteria	Chloroflexi
ASV267	R1steor06	6.36993	R1steor06	Pooled	SIP	Rep1	parviglumis	Bacteria	Chloroflexi
ASV231	R1sb73r09	6.36665	R1sb73r09	Pooled	SIP	Rep1	B73	Bacteria	Bacteroidota
ASV267	R1sb73r12	6.16178	R1sb73r12	Pooled	SIP	Rep1	B73	Bacteria	Chloroflexi
ASV267	R1steor03	6.10787	R1steor03	Pooled	SIP	Rep1	parviglumis	Bacteria	Chloroflexi
ASV56	R1sb73r09	5.98291	R1sb73r09	Pooled	SIP	Rep1	B73	Bacteria	Planctomycetota
ASV231	R2steor06	5.9488	R2steor06	Pooled	SIP	Rep2	parviglumis	Bacteria	Bacteroidota
ASV267	R2steor06	5.94008	R2steor06	Pooled	SIP	Rep2	parviglumis	Bacteria	Chloroflexi
ASV267	R2sb73r11	5.89055	R2sb73r11	Pooled	SIP	Rep2	B73	Bacteria	Chloroflexi
ASV267	R1sb73r05	5.82461	R1sb73r05	Pooled	SIP	Rep1	B73	Bacteria	Chloroflexi
ASV56	R2sb73r11	5.67271	R2sb73r11	Pooled	SIP	Rep2	B73	Bacteria	Planctomycetota
ASV1	R2pb73r03	5.67042	R2pb73r03	Pooled	SIP	Rep2	B73	Bacteria	Acidobacteriota
ASV231	R2sb73r12	5.6532	R2sb73r12	Pooled	SIP	Rep2	B73	Bacteria	Bacteroidota
ASV231	R1steor03	5.63736	R1steor03	Pooled	SIP	Rep1	parviglumis	Bacteria	Bacteroidota
ASV231	R2pb73r03	5.63552	R2pb73r03	Pooled	SIP	Rep2	B73	Bacteria	Bacteroidota
ASV1	R1sb73r05	5.62827	R1sb73r05	Pooled	SIP	Rep1	B73	Bacteria	Acidobacteriota
ASV231	R1steor06	5.62516	R1steor06	Pooled	SIP	Rep1	parviglumis	Bacteria	Bacteroidota
ASV267	R2sb73r03	5.55265	R2sb73r03	Pooled	SIP	Rep2	B73	Bacteria	Chloroflexi
ASV231	R1pb73r03	5.48527	R1pb73r03	Pooled	SIP	Rep1	B73	Bacteria	Bacteroidota
ASV231	R2steor03	5.45534	R2steor03	Pooled	SIP	Rep2	parviglumis	Bacteria	Bacteroidota
ASV267	R2pteor02	5.39915	R2pteor02	Pooled	SIP	Rep2	parviglumis	Bacteria	Chloroflexi
ASV267	R2steor03	5.35051	R2steor03	Pooled	SIP	Rep2	parviglumis	Bacteria	Chloroflexi
ASV231	R1pteor02	5.29507	R1pteor02	Pooled	SIP	Rep1	parviglumis	Bacteria	Bacteroidota
ASV231	R2sb73r03	5.25144	R2sb73r03	Pooled	SIP	Rep2	B73	Bacteria	Bacteroidota
ASV1	R2steor11	5.13202	R2steor11	Pooled	SIP	Rep2	parviglumis	Bacteria	Acidobacteriota
ASV1	R1steor12	5.09857	R1steor12	Pooled	SIP	Rep1	parviglumis	Bacteria	Acidobacteriota
ASV231	R2sb73r11	5.05838	R2sb73r11	Pooled	SIP	Rep2	B73	Bacteria	Bacteroidota
ASV231	R2pteor02	4.96268	R2pteor02	Pooled	SIP	Rep2	parviglumis	Bacteria	Bacteroidota
ASV231	R1sb73r12	4.91631	R1sb73r12	Pooled	SIP	Rep1	B73	Bacteria	Bacteroidota
ASV1	R2steor12	4.8042	R2steor12	Pooled	SIP	Rep2	parviglumis	Bacteria	Acidobacteriota
ASV15	R1steor11	4.72926	R1steor11	Pooled	SIP	Rep1	parviglumis	Bacteria	Firmicutes
ASV231	R1sb73r03	4.68498	R1sb73r03	Pooled	SIP	Rep1	B73	Bacteria	Bacteroidota
ASV267	R2sb73r12	4.54704	R2sb73r12	Pooled	SIP	Rep2	B73	Bacteria	Chloroflexi
ASV1	R1steor11	4.41048	R1steor11	Pooled	SIP	Rep1	parviglumis	Bacteria	Acidobacteriota
ASV231	R1sb73r11	4.24044	R1sb73r11	Pooled	SIP	Rep1	B73	Bacteria	Bacteroidota
ASV267	R2sb73r05	4.19038	R2sb73r05	Pooled	SIP	Rep2	B73	Bacteria	Chloroflexi
ASV267	R1steor09	4.16812	R1steor09	Pooled	SIP	Rep1	parviglumis	Bacteria	Chloroflexi
ASV267	R1steor11	3.9083	R1steor11	Pooled	SIP	Rep1	parviglumis	Bacteria	Chloroflexi
ASV267	R2steor09	3.68758	R2steor09	Pooled	SIP	Rep2	parviglumis	Bacteria	Chloroflexi
ASV267	R2pb73r03	3.66396	R2pb73r03	Pooled	SIP	Rep2	B73	Bacteria	Chloroflexi
ASV267	R1steor12	3.6462	R1steor12	Pooled	SIP	Rep1	parviglumis	Bacteria	Chloroflexi
ASV267	R1pb73r03	3.63788	R1pb73r03	Pooled	SIP	Rep1	B73	Bacteria	Chloroflexi
ASV74	R1sb73r05	3.53839	R1sb73r05	Pooled	SIP	Rep1	B73	Archaea	Crenarchaeota
ASV267	R2steor12	3.49595	R2steor12	Pooled	SIP	Rep2	parviglumis	Bacteria	Chloroflexi
ASV74	R2sb73r12	3.48898	R2sb73r12	Pooled	SIP	Rep2	B73	Archaea	Crenarchaeota
ASV74	R2pteor02	3.48304	R2pteor02	Pooled	SIP	Rep2	parviglumis	Archaea	Crenarchaeota
ASV267	R2sb73r09	3.44753	R2sb73r09	Pooled	SIP	Rep2	B73	Bacteria	Chloroflexi
ASV192	R2steor12	3.43907	R2steor12	Pooled	SIP	Rep2	parviglumis	Bacteria	Patescibacteria
ASV192	R1pb73r03	3.34019	R1pb73r03	Pooled	SIP	Rep1	B73	Bacteria	Patescibacteria
ASV74	R1sb73r03	3.21355	R1sb73r03	Pooled	SIP	Rep1	B73	Archaea	Crenarchaeota
ASV74	R1steor06	3.13239	R1steor06	Pooled	SIP	Rep1	parviglumis	Archaea	Crenarchaeota
ASV74	R1sb73r11	3.1082	R1sb73r11	Pooled	SIP	Rep1	B73	Archaea	Crenarchaeota
ASV192	R2pb73r03	3.10564	R2pb73r03	Pooled	SIP	Rep2	B73	Bacteria	Patescibacteria
ASV74	R1sb73r12	3.02845	R1sb73r12	Pooled	SIP	Rep1	B73	Archaea	Crenarchaeota
ASV74	R2sb73r09	3.01223	R2sb73r09	Pooled	SIP	Rep2	B73	Archaea	Crenarchaeota
ASV15	R1steor12	2.89166	R1steor12	Pooled	SIP	Rep1	parviglumis	Bacteria	Firmicutes
ASV192	R1steor12	2.86985	R1steor12	Pooled	SIP	Rep1	parviglumis	Bacteria	Patescibacteria
ASV267	R1sb73r09	2.84755	R1sb73r09	Pooled	SIP	Rep1	B73	Bacteria	Chloroflexi
ASV74	R1pteor02	2.75221	R1pteor02	Pooled	SIP	Rep1	parviglumis	Archaea	Crenarchaeota
ASV15	R2sb73r03	2.69775	R2sb73r03	Pooled	SIP	Rep2	B73	Bacteria	Firmicutes
ASV15	R2steor12	2.54211	R2steor12	Pooled	SIP	Rep2	parviglumis	Bacteria	Firmicutes
ASV192	R2steor11	2.51355	R2steor11	Pooled	SIP	Rep2	parviglumis	Bacteria	Patescibacteria
ASV15	R2steor09	2.49902	R2steor09	Pooled	SIP	Rep2	parviglumis	Bacteria	Firmicutes
ASV74	R1sb73r09	2.48561	R1sb73r09	Pooled	SIP	Rep1	B73	Archaea	Crenarchaeota
ASV192	R1sb73r05	2.39529	R1sb73r05	Pooled	SIP	Rep1	B73	Bacteria	Patescibacteria
ASV15	R2steor11	2.36923	R2steor11	Pooled	SIP	Rep2	parviglumis	Bacteria	Firmicutes
ASV267	R2steor11	2.35618	R2steor11	Pooled	SIP	Rep2	parviglumis	Bacteria	Chloroflexi
ASV74	R2steor03	2.26687	R2steor03	Pooled	SIP	Rep2	parviglumis	Archaea	Crenarchaeota
ASV15	R2pteor02	2.22164	R2pteor02	Pooled	SIP	Rep2	parviglumis	Bacteria	Firmicutes
ASV15	R1sb73r03	2.21805	R1sb73r03	Pooled	SIP	Rep1	B73	Bacteria	Firmicutes
ASV74	R2sb73r11	2.16103	R2sb73r11	Pooled	SIP	Rep2	B73	Archaea	Crenarchaeota
ASV74	R2sb73r03	2.13899	R2sb73r03	Pooled	SIP	Rep2	B73	Archaea	Crenarchaeota
ASV15	R1steor09	2.11901	R1steor09	Pooled	SIP	Rep1	parviglumis	Bacteria	Firmicutes
ASV74	R1pb73r03	2.09692	R1pb73r03	Pooled	SIP	Rep1	B73	Archaea	Crenarchaeota
ASV192	R1sb73r03	2.09143	R1sb73r03	Pooled	SIP	Rep1	B73	Bacteria	Patescibacteria
ASV74	R2pb73r03	2.08933	R2pb73r03	Pooled	SIP	Rep2	B73	Archaea	Crenarchaeota
ASV74	R1steor03	2.06936	R1steor03	Pooled	SIP	Rep1	parviglumis	Archaea	Crenarchaeota
ASV74	R2steor06	2.06725	R2steor06	Pooled	SIP	Rep2	parviglumis	Archaea	Crenarchaeota
ASV192	R1steor11	2.0655	R1steor11	Pooled	SIP	Rep1	parviglumis	Bacteria	Patescibacteria
ASV15	R1pteor02	2.04126	R1pteor02	Pooled	SIP	Rep1	parviglumis	Bacteria	Firmicutes
ASV74	R2steor09	1.99835	R2steor09	Pooled	SIP	Rep2	parviglumis	Archaea	Crenarchaeota
ASV192	R2pteor02	1.95539	R2pteor02	Pooled	SIP	Rep2	parviglumis	Bacteria	Patescibacteria
ASV192	R1steor03	1.94302	R1steor03	Pooled	SIP	Rep1	parviglumis	Bacteria	Patescibacteria
ASV74	R1steor09	1.91804	R1steor09	Pooled	SIP	Rep1	parviglumis	Archaea	Crenarchaeota
ASV15	R1sb73r09	1.90999	R1sb73r09	Pooled	SIP	Rep1	B73	Bacteria	Firmicutes
ASV192	R2sb73r05	1.83904	R2sb73r05	Pooled	SIP	Rep2	B73	Bacteria	Patescibacteria
ASV192	R1pteor02	1.81882	R1pteor02	Pooled	SIP	Rep1	parviglumis	Bacteria	Patescibacteria
ASV15	R1sb73r11	1.79672	R1sb73r11	Pooled	SIP	Rep1	B73	Bacteria	Firmicutes
ASV15	R2sb73r11	1.78634	R2sb73r11	Pooled	SIP	Rep2	B73	Bacteria	Firmicutes
ASV192	R1sb73r12	1.78298	R1sb73r12	Pooled	SIP	Rep1	B73	Bacteria	Patescibacteria
ASV426	R2steor03	1.76895	R2steor03	Pooled	SIP	Rep2	parviglumis	Bacteria	Myxococcota
ASV192	R2steor09	1.75454	R2steor09	Pooled	SIP	Rep2	parviglumis	Bacteria	Patescibacteria
ASV15	R1pb73r03	1.73795	R1pb73r03	Pooled	SIP	Rep1	B73	Bacteria	Firmicutes
ASV15	R2sb73r05	1.73395	R2sb73r05	Pooled	SIP	Rep2	B73	Bacteria	Firmicutes
ASV426	R1pteor02	1.70105	R1pteor02	Pooled	SIP	Rep1	parviglumis	Bacteria	Myxococcota
ASV131	R2sb73r03	1.64571	R2sb73r03	Pooled	SIP	Rep2	B73	Bacteria	Gemmatimonadota
ASV192	R1steor06	1.6341	R1steor06	Pooled	SIP	Rep1	parviglumis	Bacteria	Patescibacteria
ASV426	R2sb73r05	1.60259	R2sb73r05	Pooled	SIP	Rep2	B73	Bacteria	Myxococcota
ASV131	R2sb73r12	1.60021	R2sb73r12	Pooled	SIP	Rep2	B73	Bacteria	Gemmatimonadota
ASV15	R1steor03	1.564	R1steor03	Pooled	SIP	Rep1	parviglumis	Bacteria	Firmicutes
ASV15	R2sb73r09	1.554	R2sb73r09	Pooled	SIP	Rep2	B73	Bacteria	Firmicutes
ASV192	R1steor09	1.53792	R1steor09	Pooled	SIP	Rep1	parviglumis	Bacteria	Patescibacteria
ASV192	R2sb73r12	1.51277	R2sb73r12	Pooled	SIP	Rep2	B73	Bacteria	Patescibacteria
ASV131	R1pteor02	1.50914	R1pteor02	Pooled	SIP	Rep1	parviglumis	Bacteria	Gemmatimonadota
ASV192	R1sb73r09	1.50009	R1sb73r09	Pooled	SIP	Rep1	B73	Bacteria	Patescibacteria
ASV131	R2steor03	1.49378	R2steor03	Pooled	SIP	Rep2	parviglumis	Bacteria	Gemmatimonadota
ASV131	R1sb73r12	1.48582	R1sb73r12	Pooled	SIP	Rep1	B73	Bacteria	Gemmatimonadota
ASV192	R2sb73r03	1.4711	R2sb73r03	Pooled	SIP	Rep2	B73	Bacteria	Patescibacteria
ASV131	R1steor12	1.46982	R1steor12	Pooled	SIP	Rep1	parviglumis	Bacteria	Gemmatimonadota
ASV15	R1steor06	1.45886	R1steor06	Pooled	SIP	Rep1	parviglumis	Bacteria	Firmicutes
ASV15	R2steor06	1.45231	R2steor06	Pooled	SIP	Rep2	parviglumis	Bacteria	Firmicutes
ASV426	R2sb73r12	1.43844	R2sb73r12	Pooled	SIP	Rep2	B73	Bacteria	Myxococcota
ASV15	R2sb73r12	1.41221	R2sb73r12	Pooled	SIP	Rep2	B73	Bacteria	Firmicutes
ASV192	R1sb73r11	1.40765	R1sb73r11	Pooled	SIP	Rep1	B73	Bacteria	Patescibacteria
ASV192	R2steor03	1.40205	R2steor03	Pooled	SIP	Rep2	parviglumis	Bacteria	Patescibacteria
ASV192	R2sb73r09	1.39729	R2sb73r09	Pooled	SIP	Rep2	B73	Bacteria	Patescibacteria
ASV426	R2sb73r03	1.30959	R2sb73r03	Pooled	SIP	Rep2	B73	Bacteria	Myxococcota
ASV74	R1steor11	1.30568	R1steor11	Pooled	SIP	Rep1	parviglumis	Archaea	Crenarchaeota
ASV131	R1sb73r03	1.28804	R1sb73r03	Pooled	SIP	Rep1	B73	Bacteria	Gemmatimonadota
ASV131	R2pteor02	1.26577	R2pteor02	Pooled	SIP	Rep2	parviglumis	Bacteria	Gemmatimonadota
ASV74	R2steor12	1.26012	R2steor12	Pooled	SIP	Rep2	parviglumis	Archaea	Crenarchaeota
ASV426	R2sb73r11	1.25915	R2sb73r11	Pooled	SIP	Rep2	B73	Bacteria	Myxococcota
ASV131	R2steor12	1.25137	R2steor12	Pooled	SIP	Rep2	parviglumis	Bacteria	Gemmatimonadota
ASV15	R2steor03	1.23608	R2steor03	Pooled	SIP	Rep2	parviglumis	Bacteria	Firmicutes
ASV131	R1pb73r03	1.23451	R1pb73r03	Pooled	SIP	Rep1	B73	Bacteria	Gemmatimonadota
ASV426	R1steor12	1.2343	R1steor12	Pooled	SIP	Rep1	parviglumis	Bacteria	Myxococcota
ASV192	R2steor06	1.23424	R2steor06	Pooled	SIP	Rep2	parviglumis	Bacteria	Patescibacteria
ASV131	R1sb73r09	1.23408	R1sb73r09	Pooled	SIP	Rep1	B73	Bacteria	Gemmatimonadota
ASV192	R2sb73r11	1.22865	R2sb73r11	Pooled	SIP	Rep2	B73	Bacteria	Patescibacteria
ASV426	R2steor06	1.22552	R2steor06	Pooled	SIP	Rep2	parviglumis	Bacteria	Myxococcota
ASV131	R1steor09	1.19276	R1steor09	Pooled	SIP	Rep1	parviglumis	Bacteria	Gemmatimonadota
ASV426	R1sb73r03	1.17015	R1sb73r03	Pooled	SIP	Rep1	B73	Bacteria	Myxococcota
ASV131	R2pb73r03	1.16025	R2pb73r03	Pooled	SIP	Rep2	B73	Bacteria	Gemmatimonadota
ASV131	R2steor06	1.14702	R2steor06	Pooled	SIP	Rep2	parviglumis	Bacteria	Gemmatimonadota
ASV131	R2sb73r11	1.14151	R2sb73r11	Pooled	SIP	Rep2	B73	Bacteria	Gemmatimonadota
ASV131	R2steor09	1.14067	R2steor09	Pooled	SIP	Rep2	parviglumis	Bacteria	Gemmatimonadota
ASV131	R1steor11	1.11354	R1steor11	Pooled	SIP	Rep1	parviglumis	Bacteria	Gemmatimonadota
ASV131	R2sb73r09	1.11	R2sb73r09	Pooled	SIP	Rep2	B73	Bacteria	Gemmatimonadota
ASV74	R1steor12	1.09473	R1steor12	Pooled	SIP	Rep1	parviglumis	Archaea	Crenarchaeota
ASV426	R1steor06	1.09086	R1steor06	Pooled	SIP	Rep1	parviglumis	Bacteria	Myxococcota
ASV131	R1steor06	1.0821	R1steor06	Pooled	SIP	Rep1	parviglumis	Bacteria	Gemmatimonadota
ASV15	R2pb73r03	1.06866	R2pb73r03	Pooled	SIP	Rep2	B73	Bacteria	Firmicutes
ASV426	R1steor03	1.06735	R1steor03	Pooled	SIP	Rep1	parviglumis	Bacteria	Myxococcota
ASV131	R1sb73r11	1.0623	R1sb73r11	Pooled	SIP	Rep1	B73	Bacteria	Gemmatimonadota
ASV426	R2steor12	1.00197	R2steor12	Pooled	SIP	Rep2	parviglumis	Bacteria	Myxococcota
ASV15	R1sb73r12	0.992003	R1sb73r12	Pooled	SIP	Rep1	B73	Bacteria	Firmicutes
ASV426	R2sb73r09	0.988116	R2sb73r09	Pooled	SIP	Rep2	B73	Bacteria	Myxococcota
ASV131	R1sb73r05	0.95986	R1sb73r05	Pooled	SIP	Rep1	B73	Bacteria	Gemmatimonadota
ASV74	R2sb73r05	0.932656	R2sb73r05	Pooled	SIP	Rep2	B73	Archaea	Crenarchaeota
ASV426	R1sb73r11	0.926776	R1sb73r11	Pooled	SIP	Rep1	B73	Bacteria	Myxococcota
ASV426	R2pteor02	0.894767	R2pteor02	Pooled	SIP	Rep2	parviglumis	Bacteria	Myxococcota
ASV131	R2steor11	0.887393	R2steor11	Pooled	SIP	Rep2	parviglumis	Bacteria	Gemmatimonadota
ASV426	R2steor09	0.875093	R2steor09	Pooled	SIP	Rep2	parviglumis	Bacteria	Myxococcota
ASV15	R1sb73r05	0.820244	R1sb73r05	Pooled	SIP	Rep1	B73	Bacteria	Firmicutes
ASV524	R1sb73r03	0.75536	R1sb73r03	Pooled	SIP	Rep1	B73	Bacteria	Methylomirabilota
ASV426	R1pb73r03	0.752966	R1pb73r03	Pooled	SIP	Rep1	B73	Bacteria	Myxococcota
ASV426	R2pb73r03	0.75024	R2pb73r03	Pooled	SIP	Rep2	B73	Bacteria	Myxococcota
ASV131	R2sb73r05	0.739995	R2sb73r05	Pooled	SIP	Rep2	B73	Bacteria	Gemmatimonadota
ASV426	R1sb73r12	0.729799	R1sb73r12	Pooled	SIP	Rep1	B73	Bacteria	Myxococcota
ASV2809	R1sb73r09	0.702076	R1sb73r09	Pooled	SIP	Rep1	B73	Bacteria	Cyanobacteria
ASV524	R1sb73r11	0.695082	R1sb73r11	Pooled	SIP	Rep1	B73	Bacteria	Methylomirabilota
ASV74	R2steor11	0.686309	R2steor11	Pooled	SIP	Rep2	parviglumis	Archaea	Crenarchaeota
ASV426	R1steor11	0.641921	R1steor11	Pooled	SIP	Rep1	parviglumis	Bacteria	Myxococcota
ASV426	R1sb73r05	0.641361	R1sb73r05	Pooled	SIP	Rep1	B73	Bacteria	Myxococcota
ASV2767	R2steor12	0.586305	R2steor12	Pooled	SIP	Rep2	parviglumis	Bacteria	Bdellovibrionota
ASV2809	R2sb73r09	0.57894	R2sb73r09	Pooled	SIP	Rep2	B73	Bacteria	Cyanobacteria
ASV3464	R2steor12	0.568803	R2steor12	Pooled	SIP	Rep2	parviglumis	Bacteria	Abditibacteriota
ASV131	R1steor03	0.544567	R1steor03	Pooled	SIP	Rep1	parviglumis	Bacteria	Gemmatimonadota
ASV426	R1steor09	0.528661	R1steor09	Pooled	SIP	Rep1	parviglumis	Bacteria	Myxococcota
ASV426	R1sb73r09	0.523286	R1sb73r09	Pooled	SIP	Rep1	B73	Bacteria	Myxococcota
ASV524	R1sb73r05	0.514834	R1sb73r05	Pooled	SIP	Rep1	B73	Bacteria	Methylomirabilota
ASV1646	R2steor06	0.514632	R2steor06	Pooled	SIP	Rep2	parviglumis	Bacteria	Desulfobacterota
ASV524	R2pteor02	0.501942	R2pteor02	Pooled	SIP	Rep2	parviglumis	Bacteria	Methylomirabilota
ASV2767	R2sb73r12	0.459077	R2sb73r12	Pooled	SIP	Rep2	B73	Bacteria	Bdellovibrionota
ASV3464	R1steor09	0.454387	R1steor09	Pooled	SIP	Rep1	parviglumis	Bacteria	Abditibacteriota
ASV3464	R2steor09	0.452784	R2steor09	Pooled	SIP	Rep2	parviglumis	Bacteria	Abditibacteriota
ASV524	R1pb73r03	0.442149	R1pb73r03	Pooled	SIP	Rep1	B73	Bacteria	Methylomirabilota
ASV1646	R1sb73r09	0.42735	R1sb73r09	Pooled	SIP	Rep1	B73	Bacteria	Desulfobacterota
ASV2809	R2steor12	0.420039	R2steor12	Pooled	SIP	Rep2	parviglumis	Bacteria	Cyanobacteria
ASV1646	R2sb73r09	0.417882	R2sb73r09	Pooled	SIP	Rep2	B73	Bacteria	Desulfobacterota
ASV524	R1steor06	0.416192	R1steor06	Pooled	SIP	Rep1	parviglumis	Bacteria	Methylomirabilota
ASV1646	R1steor09	0.415065	R1steor09	Pooled	SIP	Rep1	parviglumis	Bacteria	Desulfobacterota
ASV524	R2steor06	0.409961	R2steor06	Pooled	SIP	Rep2	parviglumis	Bacteria	Methylomirabilota
ASV524	R2sb73r03	0.401606	R2sb73r03	Pooled	SIP	Rep2	B73	Bacteria	Methylomirabilota
ASV1646	R2sb73r03	0.397241	R2sb73r03	Pooled	SIP	Rep2	B73	Bacteria	Desulfobacterota
ASV2767	R1steor12	0.396895	R1steor12	Pooled	SIP	Rep1	parviglumis	Bacteria	Bdellovibrionota
ASV1646	R2steor03	0.393099	R2steor03	Pooled	SIP	Rep2	parviglumis	Bacteria	Desulfobacterota
ASV2023	R1steor12	0.392533	R1steor12	Pooled	SIP	Rep1	parviglumis	Bacteria	Armatimonadota
ASV1126	R2sb73r11	0.387766	R2sb73r11	Pooled	SIP	Rep2	B73	Bacteria	Entotheonellaeota
ASV524	R2steor09	0.387479	R2steor09	Pooled	SIP	Rep2	parviglumis	Bacteria	Methylomirabilota
ASV3464	R1steor11	0.384279	R1steor11	Pooled	SIP	Rep1	parviglumis	Bacteria	Abditibacteriota
ASV2767	R1pb73r03	0.380861	R1pb73r03	Pooled	SIP	Rep1	B73	Bacteria	Bdellovibrionota
ASV524	R2steor03	0.375628	R2steor03	Pooled	SIP	Rep2	parviglumis	Bacteria	Methylomirabilota
ASV3464	R1steor12	0.370726	R1steor12	Pooled	SIP	Rep1	parviglumis	Bacteria	Abditibacteriota
ASV2809	R1pb73r03	0.367728	R1pb73r03	Pooled	SIP	Rep1	B73	Bacteria	Cyanobacteria
ASV2767	R2steor09	0.36571	R2steor09	Pooled	SIP	Rep2	parviglumis	Bacteria	Bdellovibrionota
ASV1126	R1sb73r03	0.362398	R1sb73r03	Pooled	SIP	Rep1	B73	Bacteria	Entotheonellaeota
ASV1646	R1sb73r03	0.362398	R1sb73r03	Pooled	SIP	Rep1	B73	Bacteria	Desulfobacterota
ASV1646	R1pb73r03	0.358972	R1pb73r03	Pooled	SIP	Rep1	B73	Bacteria	Desulfobacterota
ASV2767	R2pb73r03	0.353311	R2pb73r03	Pooled	SIP	Rep2	B73	Bacteria	Bdellovibrionota
ASV524	R2sb73r11	0.348554	R2sb73r11	Pooled	SIP	Rep2	B73	Bacteria	Methylomirabilota
ASV1126	R1sb73r11	0.345355	R1sb73r11	Pooled	SIP	Rep1	B73	Bacteria	Entotheonellaeota
ASV2767	R1steor09	0.345159	R1steor09	Pooled	SIP	Rep1	parviglumis	Bacteria	Bdellovibrionota
ASV2809	R1steor12	0.344557	R1steor12	Pooled	SIP	Rep1	parviglumis	Bacteria	Cyanobacteria
ASV524	R1sb73r09	0.344497	R1sb73r09	Pooled	SIP	Rep1	B73	Bacteria	Methylomirabilota
ASV1126	R1steor03	0.344167	R1steor03	Pooled	SIP	Rep1	parviglumis	Bacteria	Entotheonellaeota
ASV524	R1pteor02	0.335849	R1pteor02	Pooled	SIP	Rep1	parviglumis	Bacteria	Methylomirabilota
ASV3464	R2sb73r09	0.335176	R2sb73r09	Pooled	SIP	Rep2	B73	Bacteria	Abditibacteriota
ASV2767	R2pteor02	0.327354	R2pteor02	Pooled	SIP	Rep2	parviglumis	Bacteria	Bdellovibrionota
ASV1126	R2steor06	0.327097	R2steor06	Pooled	SIP	Rep2	parviglumis	Bacteria	Entotheonellaeota
ASV524	R1sb73r12	0.323384	R1sb73r12	Pooled	SIP	Rep1	B73	Bacteria	Methylomirabilota
ASV2809	R2steor09	0.31782	R2steor09	Pooled	SIP	Rep2	parviglumis	Bacteria	Cyanobacteria
ASV524	R2sb73r05	0.310885	R2sb73r05	Pooled	SIP	Rep2	B73	Bacteria	Methylomirabilota
ASV426	R2steor11	0.310369	R2steor11	Pooled	SIP	Rep2	parviglumis	Bacteria	Myxococcota
ASV3464	R2steor11	0.305998	R2steor11	Pooled	SIP	Rep2	parviglumis	Bacteria	Abditibacteriota
ASV2023	R1steor09	0.305837	R1steor09	Pooled	SIP	Rep1	parviglumis	Bacteria	Armatimonadota
ASV1646	R1steor03	0.304958	R1steor03	Pooled	SIP	Rep1	parviglumis	Bacteria	Desulfobacterota
ASV2023	R2steor12	0.297528	R2steor12	Pooled	SIP	Rep2	parviglumis	Bacteria	Armatimonadota
ASV2023	R1pteor02	0.296594	R1pteor02	Pooled	SIP	Rep1	parviglumis	Bacteria	Armatimonadota
ASV2809	R1steor09	0.29273	R1steor09	Pooled	SIP	Rep1	parviglumis	Bacteria	Cyanobacteria
ASV1646	R1sb73r12	0.284054	R1sb73r12	Pooled	SIP	Rep1	B73	Bacteria	Desulfobacterota
ASV1126	R1pteor02	0.283509	R1pteor02	Pooled	SIP	Rep1	parviglumis	Bacteria	Entotheonellaeota
ASV1126	R1steor06	0.276001	R1steor06	Pooled	SIP	Rep1	parviglumis	Bacteria	Entotheonellaeota
ASV1126	R2steor03	0.275169	R2steor03	Pooled	SIP	Rep2	parviglumis	Bacteria	Entotheonellaeota
ASV1126	R1steor09	0.270884	R1steor09	Pooled	SIP	Rep1	parviglumis	Bacteria	Entotheonellaeota
ASV1126	R1sb73r05	0.270506	R1sb73r05	Pooled	SIP	Rep1	B73	Bacteria	Entotheonellaeota
ASV524	R1steor12	0.270412	R1steor12	Pooled	SIP	Rep1	parviglumis	Bacteria	Methylomirabilota
ASV524	R2steor11	0.266655	R2steor11	Pooled	SIP	Rep2	parviglumis	Bacteria	Methylomirabilota
ASV524	R1steor09	0.266515	R1steor09	Pooled	SIP	Rep1	parviglumis	Bacteria	Methylomirabilota
ASV1126	R2sb73r03	0.266283	R2sb73r03	Pooled	SIP	Rep2	B73	Bacteria	Entotheonellaeota
ASV1646	R2sb73r11	0.261415	R2sb73r11	Pooled	SIP	Rep2	B73	Bacteria	Desulfobacterota
ASV2809	R1steor06	0.258477	R1steor06	Pooled	SIP	Rep1	parviglumis	Bacteria	Cyanobacteria
ASV1126	R2sb73r05	0.249584	R2sb73r05	Pooled	SIP	Rep2	B73	Bacteria	Entotheonellaeota
ASV524	R2pb73r03	0.248626	R2pb73r03	Pooled	SIP	Rep2	B73	Bacteria	Methylomirabilota
ASV1646	R2steor09	0.248161	R2steor09	Pooled	SIP	Rep2	parviglumis	Bacteria	Desulfobacterota
ASV524	R2sb73r12	0.244841	R2sb73r12	Pooled	SIP	Rep2	B73	Bacteria	Methylomirabilota
ASV2809	R1steor03	0.243966	R1steor03	Pooled	SIP	Rep1	parviglumis	Bacteria	Cyanobacteria
ASV1126	R1sb73r12	0.240353	R1sb73r12	Pooled	SIP	Rep1	B73	Bacteria	Entotheonellaeota
ASV1126	R2sb73r09	0.239411	R2sb73r09	Pooled	SIP	Rep2	B73	Bacteria	Entotheonellaeota
ASV1126	R1pb73r03	0.232019	R1pb73r03	Pooled	SIP	Rep1	B73	Bacteria	Entotheonellaeota
ASV2023	R1pb73r03	0.232019	R1pb73r03	Pooled	SIP	Rep1	B73	Bacteria	Armatimonadota
ASV1126	R2sb73r12	0.218608	R2sb73r12	Pooled	SIP	Rep2	B73	Bacteria	Entotheonellaeota
ASV2767	R1sb73r12	0.218503	R1sb73r12	Pooled	SIP	Rep1	B73	Bacteria	Bdellovibrionota
ASV2767	R1sb73r05	0.21815	R1sb73r05	Pooled	SIP	Rep1	B73	Bacteria	Bdellovibrionota
ASV1646	R2sb73r05	0.214555	R2sb73r05	Pooled	SIP	Rep2	B73	Bacteria	Desulfobacterota
ASV2023	R2sb73r09	0.213294	R2sb73r09	Pooled	SIP	Rep2	B73	Bacteria	Armatimonadota
ASV2023	R1steor06	0.210287	R1steor06	Pooled	SIP	Rep1	parviglumis	Bacteria	Armatimonadota
ASV2809	R2sb73r12	0.209864	R2sb73r12	Pooled	SIP	Rep2	B73	Bacteria	Cyanobacteria
ASV2023	R2steor09	0.208977	R2steor09	Pooled	SIP	Rep2	parviglumis	Bacteria	Armatimonadota
ASV1646	R1pteor02	0.204998	R1pteor02	Pooled	SIP	Rep1	parviglumis	Bacteria	Desulfobacterota
ASV2767	R1pteor02	0.204998	R1pteor02	Pooled	SIP	Rep1	parviglumis	Bacteria	Bdellovibrionota
ASV1646	R1steor12	0.20499	R1steor12	Pooled	SIP	Rep1	parviglumis	Bacteria	Desulfobacterota
ASV2767	R2sb73r05	0.201419	R2sb73r05	Pooled	SIP	Rep2	B73	Bacteria	Bdellovibrionota
ASV524	R2sb73r09	0.200235	R2sb73r09	Pooled	SIP	Rep2	B73	Bacteria	Methylomirabilota
ASV1646	R2sb73r12	0.196747	R2sb73r12	Pooled	SIP	Rep2	B73	Bacteria	Desulfobacterota
ASV1126	R1sb73r09	0.196232	R1sb73r09	Pooled	SIP	Rep1	B73	Bacteria	Entotheonellaeota
ASV1646	R1sb73r11	0.19235	R1sb73r11	Pooled	SIP	Rep1	B73	Bacteria	Desulfobacterota
ASV1126	R2pb73r03	0.191922	R2pb73r03	Pooled	SIP	Rep2	B73	Bacteria	Entotheonellaeota
ASV2809	R2pb73r03	0.191922	R2pb73r03	Pooled	SIP	Rep2	B73	Bacteria	Cyanobacteria
ASV1126	R2steor09	0.191563	R2steor09	Pooled	SIP	Rep2	parviglumis	Bacteria	Entotheonellaeota
ASV1126	R2pteor02	0.187683	R2pteor02	Pooled	SIP	Rep2	parviglumis	Bacteria	Entotheonellaeota
ASV3464	R2steor03	0.183446	R2steor03	Pooled	SIP	Rep2	parviglumis	Bacteria	Abditibacteriota
ASV1646	R1steor06	0.17962	R1steor06	Pooled	SIP	Rep1	parviglumis	Bacteria	Desulfobacterota
ASV2023	R2pb73r03	0.174474	R2pb73r03	Pooled	SIP	Rep2	B73	Bacteria	Armatimonadota
ASV1126	R1steor12	0.174459	R1steor12	Pooled	SIP	Rep1	parviglumis	Bacteria	Entotheonellaeota
ASV2023	R2sb73r11	0.16992	R2sb73r11	Pooled	SIP	Rep2	B73	Bacteria	Armatimonadota
ASV2809	R2steor03	0.165975	R2steor03	Pooled	SIP	Rep2	parviglumis	Bacteria	Cyanobacteria
ASV3464	R2sb73r03	0.165881	R2sb73r03	Pooled	SIP	Rep2	B73	Bacteria	Abditibacteriota
ASV2023	R2pteor02	0.165859	R2pteor02	Pooled	SIP	Rep2	parviglumis	Bacteria	Armatimonadota
ASV2809	R2steor06	0.161368	R2steor06	Pooled	SIP	Rep2	parviglumis	Bacteria	Cyanobacteria
ASV3464	R1sb73r05	0.157068	R1sb73r05	Pooled	SIP	Rep1	B73	Bacteria	Abditibacteriota
ASV3464	R1steor06	0.153334	R1steor06	Pooled	SIP	Rep1	parviglumis	Bacteria	Abditibacteriota
ASV1646	R2pteor02	0.152765	R2pteor02	Pooled	SIP	Rep2	parviglumis	Bacteria	Desulfobacterota
ASV1126	R2steor12	0.148764	R2steor12	Pooled	SIP	Rep2	parviglumis	Bacteria	Entotheonellaeota
ASV3464	R2steor06	0.143923	R2steor06	Pooled	SIP	Rep2	parviglumis	Bacteria	Abditibacteriota
ASV3464	R1sb73r12	0.139842	R1sb73r12	Pooled	SIP	Rep1	B73	Bacteria	Abditibacteriota
ASV3464	R1steor03	0.139409	R1steor03	Pooled	SIP	Rep1	parviglumis	Bacteria	Abditibacteriota
ASV2809	R1sb73r12	0.135472	R1sb73r12	Pooled	SIP	Rep1	B73	Bacteria	Cyanobacteria
ASV2767	R1sb73r03	0.135353	R1sb73r03	Pooled	SIP	Rep1	B73	Bacteria	Bdellovibrionota
ASV2023	R1sb73r05	0.135253	R1sb73r05	Pooled	SIP	Rep1	B73	Bacteria	Armatimonadota
ASV2767	R1steor11	0.126638	R1steor11	Pooled	SIP	Rep1	parviglumis	Bacteria	Bdellovibrionota
ASV524	R1steor11	0.122271	R1steor11	Pooled	SIP	Rep1	parviglumis	Bacteria	Methylomirabilota
ASV2809	R1sb73r03	0.122255	R1sb73r03	Pooled	SIP	Rep1	B73	Bacteria	Cyanobacteria
ASV2023	R1steor03	0.121983	R1steor03	Pooled	SIP	Rep1	parviglumis	Bacteria	Armatimonadota
ASV2767	R2steor11	0.118028	R2steor11	Pooled	SIP	Rep2	parviglumis	Bacteria	Bdellovibrionota
ASV2809	R2steor11	0.118028	R2steor11	Pooled	SIP	Rep2	parviglumis	Bacteria	Cyanobacteria
ASV2767	R2steor06	0.117755	R2steor06	Pooled	SIP	Rep2	parviglumis	Bacteria	Bdellovibrionota
ASV1646	R2pb73r03	0.109046	R2pb73r03	Pooled	SIP	Rep2	B73	Bacteria	Desulfobacterota
ASV3464	R2pb73r03	0.104685	R2pb73r03	Pooled	SIP	Rep2	B73	Bacteria	Abditibacteriota
ASV2809	R1pteor02	0.10468	R1pteor02	Pooled	SIP	Rep1	parviglumis	Bacteria	Cyanobacteria
ASV524	R2steor12	0.096259	R2steor12	Pooled	SIP	Rep2	parviglumis	Bacteria	Methylomirabilota
ASV524	R1steor03	0.0914873	R1steor03	Pooled	SIP	Rep1	parviglumis	Bacteria	Methylomirabilota
ASV3464	R1pb73r03	0.0875542	R1pb73r03	Pooled	SIP	Rep1	B73	Bacteria	Abditibacteriota
ASV3464	R1sb73r11	0.0830601	R1sb73r11	Pooled	SIP	Rep1	B73	Bacteria	Abditibacteriota
ASV3464	R2sb73r12	0.0786988	R2sb73r12	Pooled	SIP	Rep2	B73	Bacteria	Abditibacteriota
ASV2023	R1sb73r11	0.0786885	R1sb73r11	Pooled	SIP	Rep1	B73	Bacteria	Armatimonadota
ASV2023	R1sb73r03	0.0742261	R1sb73r03	Pooled	SIP	Rep1	B73	Bacteria	Armatimonadota
ASV3464	R2sb73r11	0.0740676	R2sb73r11	Pooled	SIP	Rep2	B73	Bacteria	Abditibacteriota
ASV2767	R1steor06	0.0700955	R1steor06	Pooled	SIP	Rep1	parviglumis	Bacteria	Bdellovibrionota
ASV2023	R2steor03	0.0698843	R2steor03	Pooled	SIP	Rep2	parviglumis	Bacteria	Armatimonadota
ASV2767	R2sb73r03	0.0698446	R2sb73r03	Pooled	SIP	Rep2	B73	Bacteria	Bdellovibrionota
ASV3464	R1sb73r09	0.0697715	R1sb73r09	Pooled	SIP	Rep1	B73	Bacteria	Abditibacteriota
ASV3464	R2sb73r05	0.06568	R2sb73r05	Pooled	SIP	Rep2	B73	Bacteria	Abditibacteriota
ASV3464	R1sb73r03	0.0567611	R1sb73r03	Pooled	SIP	Rep1	B73	Bacteria	Abditibacteriota
ASV2767	R1steor03	0.056635	R1steor03	Pooled	SIP	Rep1	parviglumis	Bacteria	Bdellovibrionota
ASV3464	R1pteor02	0.05234	R1pteor02	Pooled	SIP	Rep1	parviglumis	Bacteria	Abditibacteriota
ASV2767	R2sb73r09	0.0478823	R2sb73r09	Pooled	SIP	Rep2	B73	Bacteria	Bdellovibrionota
ASV2809	R2pteor02	0.0392824	R2pteor02	Pooled	SIP	Rep2	parviglumis	Bacteria	Cyanobacteria
ASV2767	R2sb73r11	0.0392123	R2sb73r11	Pooled	SIP	Rep2	B73	Bacteria	Bdellovibrionota
ASV2767	R2steor03	0.0349421	R2steor03	Pooled	SIP	Rep2	parviglumis	Bacteria	Bdellovibrionota
ASV2767	R1sb73r09	0.0348857	R1sb73r09	Pooled	SIP	Rep1	B73	Bacteria	Bdellovibrionota
ASV2809	R2sb73r11	0.0348554	R2sb73r11	Pooled	SIP	Rep2	B73	Bacteria	Cyanobacteria
ASV2809	R1sb73r11	0.0262295	R1sb73r11	Pooled	SIP	Rep1	B73	Bacteria	Cyanobacteria
ASV2809	R2sb73r03	0.0261917	R2sb73r03	Pooled	SIP	Rep2	B73	Bacteria	Cyanobacteria
ASV1126	R2steor11	0	R2steor11	Pooled	SIP	Rep2	parviglumis	Bacteria	Entotheonellaeota
ASV1126	R1steor11	0	R1steor11	Pooled	SIP	Rep1	parviglumis	Bacteria	Entotheonellaeota
ASV1646	R1steor11	0	R1steor11	Pooled	SIP	Rep1	parviglumis	Bacteria	Desulfobacterota
ASV1646	R1sb73r05	0	R1sb73r05	Pooled	SIP	Rep1	B73	Bacteria	Desulfobacterota
ASV1646	R2steor11	0	R2steor11	Pooled	SIP	Rep2	parviglumis	Bacteria	Desulfobacterota
ASV1646	R2steor12	0	R2steor12	Pooled	SIP	Rep2	parviglumis	Bacteria	Desulfobacterota
ASV2023	R2steor06	0	R2steor06	Pooled	SIP	Rep2	parviglumis	Bacteria	Armatimonadota
ASV2023	R2steor11	0	R2steor11	Pooled	SIP	Rep2	parviglumis	Bacteria	Armatimonadota
ASV2023	R2sb73r05	0	R2sb73r05	Pooled	SIP	Rep2	B73	Bacteria	Armatimonadota
ASV2023	R1steor11	0	R1steor11	Pooled	SIP	Rep1	parviglumis	Bacteria	Armatimonadota
ASV2023	R1sb73r09	0	R1sb73r09	Pooled	SIP	Rep1	B73	Bacteria	Armatimonadota
ASV2023	R2sb73r12	0	R2sb73r12	Pooled	SIP	Rep2	B73	Bacteria	Armatimonadota
ASV2023	R2sb73r03	0	R2sb73r03	Pooled	SIP	Rep2	B73	Bacteria	Armatimonadota
ASV2023	R1sb73r12	0	R1sb73r12	Pooled	SIP	Rep1	B73	Bacteria	Armatimonadota
ASV2767	R1sb73r11	0	R1sb73r11	Pooled	SIP	Rep1	B73	Bacteria	Bdellovibrionota
ASV2809	R1sb73r05	0	R1sb73r05	Pooled	SIP	Rep1	B73	Bacteria	Cyanobacteria
ASV2809	R2sb73r05	0	R2sb73r05	Pooled	SIP	Rep2	B73	Bacteria	Cyanobacteria
ASV2809	R1steor11	0	R1steor11	Pooled	SIP	Rep1	parviglumis	Bacteria	Cyanobacteria
ASV3464	R2pteor02	0	R2pteor02	Pooled	SIP	Rep2	parviglumis	Bacteria	Abditibacteriota

## Sheet: S6-metagenome
Sample			parviglumis sample ID	B73 sample ID
Replicate 1			Steor03	sb73r03
Replicate 2			Steor06	sb73r11
Replicate 3			Steor09	sb73r12
# of clean reads			parviglumis	B73
Replicate1			24124423	23353111
Replicate2			23546589	27306061
Replicate3			22852782	24941656
Range in million			(22.85-24.12)	(23.35-27.30)
Average			2.35079e+07	25200276
normalization factor for each sample ID used to normalize the genome coverage as done in J.B. Emerson 2018-
Replicate1			1.02622	0.926701
Replicate2			1.00164	1.08356
Replicate3			0.972131	0.989737
#MAGs			parviglumis	B73
			50	61
Genome completeness		>90	0	1
		>50 (MISAG medium-quality)	15	19
		<50 (MISAG low quality)	35	41
Average genome completeness (%)			42.91	43.603
SEM in genome completeness (%)			2.49	2.23
Maximum completeness (%)			88.73	90.14
Minimum completeness (%)			7.35	12.68
completeness range (%)			(88.73,7.35)	(90.14, 12.68)
Average genome size (Mbp)			2.61	2.54
SEM in genome size (Mbp)			0.25	0.21
MAGs relative abudance			parviglumis	B73	parviglumis phyla relative abundance (%)	B73 phyla relative abundance (%)
Acidobacteriota			5	3	10	4.918
Actinobacteriota			14	19	28	31.148
Bacteroidota			2	2	4	3.279
Chloroflexota			0	1	0	1.639
Desulfobacterota			0	1	0	1.639
Gemmatimonadota			1	1	2	1.639
Patescibacteria			1	1	2	1.639
Planctomycetota			2	2	4	3.279
Proteobacteria			19	16	38	26.23
Verrucomicrobiota			2	11	4	18.033
Unclassified bacteria			3	3	6	4.918
Thermoproteota (Archaea)			1	1	2	1.639
Total MAGs			50	61
Parviglumis	%	B73	%
Xanthobacteraceae = 9MAGs/50MAGs	18	Xanthobacteraceae = 8MAGs/61MAGs	13.1148
		Chthoniobacterales UBA10450=10MAGs/61MAGS	16.3934
UBA1301		2	#REF!
UBA7541		2	#REF!
Xanthobacteraceae		2	#REF!
Xanthomonadaceae		1	#REF!

## Sheet: S7-MAGs-summary
																		Normalized genome coverage
Teo-bin-ID	B73-bins-ID	total_length	num_contigs	N50	GC_content	percent_completion	percent_redundancy	t_domain	t_phylum	t_class	t_order	t_family	t_genus	t_species	MAGs clustered at family level	Teosinte (# genomes)	B73 (# genomes)	STEOR03	STEOR06	STEOR09	SB73R03	SB73R11	SB73R12	Teo-vMAGs	B73-vMAGs
Rhizo_Teo_MAG_00004	Rhizo_B73_MAG_00006	2633362	1509	1771	36.4645	71.0526	6.57895	Archaea	Thermoproteota	Nitrososphaeria	Nitrososphaerales	Nitrososphaeraceae	UBA10452		Nitrososphaeraceae	1	1	1.97992	3.37665	2.12021	2.35084	2.46606	3.46019	11	7
Rhizo_Teo_MAG_00020		3143695	2492	1217	63.3226	45.0704	8.4507	Bacteria	Acidobacteriota	Acidobacteriae	Acidobacteriales	Acidobacteriaceae	KBS-83	KBS-83 sp000381585	Acidobacteriaceae	1	0	1.99032	2.19177	1.73819	0	0	0	1	0
Rhizo_Teo_MAG_00043	Rhizo_B73_MAG_00062	5778585	3509	1669	55.943	30.9859	8.4507	Bacteria	Acidobacteriota	Acidobacteriae	Acidobacteriales	Koribacteraceae			Koribacteraceae	1	1	2.73171	1.72338	2.30292	3.32651	4.39793	0.618099	3	0
Rhizo_Teo_MAG_00011	Rhizo_B73_MAG_00038	4248100	3035	1351	58.3707	38.0282	9.85915	Bacteria	Acidobacteriota	Acidobacteriae	UBA7541	UBA7541	UBA7541	UBA7541 sp003224135	Acidobacteriae UBA7541	1	1	1.84197	2.33051	1.99985	2.78499	2.93664	2.56493	7	2
Rhizo_Teo_MAG_00042	Rhizo_B73_MAG_00060	3186329	2087	1526	64.5163	40.8451	9.85915	Bacteria	Acidobacteriota	Vicinamibacteria	Vicinamibacterales	UBA2999	Gp6-AA45	Gp6-AA45 sp003222535	Vicinamibacterales UBA2999	2	1	2.50879	3.00387	2.59673	2.11591	2.27822	2.25639	1	7
Rhizo_Teo_MAG_00026		3186329	2087	1526	64.5163	40.8451	9.85915	Bacteria	Acidobacteriota	Vicinamibacteria	Vicinamibacterales	UBA2999	Gp6-AA45	Gp6-AA45 sp003222535	Vicinamibacterales UBA2999			2.50879	3.00387	2.59673	0	0	0	0	0
Rhizo_Teo_MAG_00007	Rhizo_B73_MAG_00024	4173566	3140	1286	62.8192	59.1549	9.85915	Bacteria	Actinobacteriota	Actinomycetia	Actinomycetales	Micrococcaceae			Micrococcaceae	2	1	2.35207	2.25199	2.13672	2.24239	1.96655	1.54411	3	5
Rhizo_Teo_MAG_00039		3625042	2616	1318	65.2211	33.8028	5.6338	Bacteria	Actinobacteriota	Actinomycetia	Actinomycetales	Micrococcaceae						2.57567	2.68732	1.46333	0	0	0	5	0
Rhizo_Teo_MAG_00049		744612	578	1251	65.4893	0	0	Bacteria	Actinobacteriota	Actinomycetia	Actinomycetales	Microbacteriaceae	Microbacterium		Microbacteriaceae	1	0	2.59861	1.51134	2.03401	0	0	0	0	0
Rhizo_Teo_MAG_00001	Rhizo_B73_MAG_00002	5313258	1075	5350	66.4046	88.7324	9.85915	Bacteria	Actinobacteriota	Actinomycetia	Mycobacteriales	Jatrophihabitantaceae	Jatrophihabitans	Jatrophihabitans endophyticus	Jatrophihabitantaceae	1	1	4.61862	4.22121	3.76753	5.18279	4.86935	4.54275	1	1
	Rhizo_B73_MAG_00049	1120725	932	1178	65.4302	23.9437	2.8169	Bacteria	Actinobacteriota	Actinomycetia	Mycobacteriales	Mycobacteriaceae	Mycobacterium		Mycobacteriaceae	0	1	0	0	0	1.9216	2.26068	3.00005	0	1
Rhizo_Teo_MAG_00008	Rhizo_B73_MAG_00034	1449384	722	2103	67.3454	29.5775	1.40845	Bacteria	Actinobacteriota	Actinomycetia	Propionibacteriales	Kribbellaceae	Kribbella		Kribbellaceae	1	1	2.75386	2.3257	2.40928	4.06331	1.94075	2.24191	1	3
	Rhizo_B73_MAG_00051	1715519	1227	1391	62.9175	28.169	8.4507	Bacteria	Actinobacteriota	Actinomycetia	Propionibacteriales	Propionibacteriaceae	Microlunatus	Microlunatus phosphovorus	Propionibacteriaceae	0	1	0	0	0	2.68723	3.03543	3.27939	0	1
Rhizo_Teo_MAG_00022	Rhizo_B73_MAG_00014	2703466	1734	1612	67.7081	54.9296	9.85915	Bacteria	Actinobacteriota	Actinomycetia	Streptomycetales	Streptomycetaceae	Streptomyces		Streptomycetaceae	1	3	5.6807	5.23275	4.84391	3.45928	3.41956	2.99026	2	1
	Rhizo_B73_MAG_00021	2916890	2450	1171	65.9278	46.4789	5.6338	Bacteria	Actinobacteriota	Actinomycetia	Streptomycetales	Streptomycetaceae	Streptomyces					0	0	0	2.63704	2.47536	1.67607	0	0
	Rhizo_B73_MAG_00045	864681	734	1135	65.5293	25.3521	2.8169	Bacteria	Actinobacteriota	Actinomycetia	Streptomycetales	Streptomycetaceae	Streptomyces					0	0	0	2.11341	1.95735	2.20646	0	3
Rhizo_Teo_MAG_00021		3985385	2689	1506	69.581	45.0704	9.85915	Bacteria	Actinobacteriota	Actinomycetia	Streptosporangiales	Streptosporangiaceae			Streptosporangiaceae	3	4	4.25247	4.31222	3.63595	0	0	0	0	0
Rhizo_Teo_MAG_00027		3164295	2320	1324	69.1199	35.2113	5.6338	Bacteria	Actinobacteriota	Actinomycetia	Streptosporangiales	Streptosporangiaceae						3.38344	3.18915	2.93057	0	0	0	0	0
Rhizo_Teo_MAG_00035	Rhizo_B73_MAG_00017	4464741	2218	2082	68.2163	52.1127	8.4507	Bacteria	Actinobacteriota	Actinomycetia	Streptosporangiales	Streptosporangiaceae	Palsa-504	Palsa-504 sp003161205				3.54511	3.02964	2.85379	4.32296	4.19988	4.08036	0	3
	Rhizo_B73_MAG_00020	3276239	1009	3168	69.8474	45.0704	2.8169	Bacteria	Actinobacteriota	Actinomycetia	Streptosporangiales	Streptosporangiaceae	Palsa-504	Palsa-504 sp003140115				0	0	0	4.15114	4.13262	3.99974	0	0
	Rhizo_B73_MAG_00039	3282387	2460	1313	73.8711	38.0282	9.85915	Bacteria	Actinobacteriota	Actinomycetia	Streptosporangiales	Streptosporangiaceae	Palsa-504	Palsa-504 sp003168295				0	0	0	3.32073	3.34131	3.33498	0	0
	Rhizo_B73_MAG_00018	3297264	2314	1409	67.1795	50.7042	7.04225	Bacteria	Actinobacteriota	Actinomycetia	Streptosporangiales	Streptosporangiaceae	UBA9676	UBA9676 sp003541285				0	0	0	3.63983	3.38104	3.48592	0	0
Rhizo_Teo_MAG_00018	Rhizo_B73_MAG_00035	821963	267	3015	68.0549	28.169	0	Bacteria	Actinobacteriota	Thermoleophilia	Gaiellales	Gaiellaceae	13-2-20CM-68-14		Gaiellaceae	1	3	4.28083	4.1947	3.7035	3.89699	3.98954	3.42625	2	0
	Rhizo_B73_MAG_00040	1318044	963	1339	68.2696	38.0282	9.85915	Bacteria	Actinobacteriota	Thermoleophilia	Gaiellales	Gaiellaceae	AC-32	AC-32 sp005883335				0	0	0	2.85013	2.91854	2.35098	0	0
	Rhizo_B73_MAG_00010	3285011	2613	1216	71.1889	61.9718	7.04225	Bacteria	Actinobacteriota	Thermoleophilia	Gaiellales	Gaiellaceae	AC-32	AC-32 sp005883335				0	0	0	2.80532	2.75372	2.50609	0	0
Rhizo_Teo_MAG_00041		2627695	1829	1375	69.9774	53.5211	8.4507	Bacteria	Actinobacteriota	Thermoleophilia	Solirubrobacterales	Solirubrobacteraceae	AC-49	AC-49 sp005883905	Solirubrobacteraceae	1	0	3.27071	3.25279	1.62719	0	0	0	0	0
	Rhizo_B73_MAG_00061	1988562	1487	1298	68.0897	56.338	8.4507	Bacteria	Actinobacteriota	UBA4738	UBA4738	HRBIN12	AC-51		Actinobacteriota HRBIN12	0	1	0	0	0	1.33801	2.23102	3.49003	0	0
Rhizo_Teo_MAG_00016	Rhizo_B73_MAG_00026	1291035	947	1342	66.324	45.0704	9.85915	Bacteria	Actinobacteriota						Unclassified Actinobacteriota	3	3	2.84984	2.54431	2.59299	3.06658	3.03974	2.62797	0	0
Rhizo_Teo_MAG_00029	Rhizo_B73_MAG_00031	1124878	812	1347	68.2942	39.4366	9.85915	Bacteria	Actinobacteriota									3.56064	3.09689	2.82571	3.73089	3.50253	3.29705	1	0
Rhizo_Teo_MAG_00037	Rhizo_B73_MAG_00048	938192	725	1268	70.3718	25.3521	4.22535	Bacteria	Actinobacteriota									3.83714	3.6594	3.60502	3.29174	2.83951	2.97781	0	1
Rhizo_Teo_MAG_00005	Rhizo_B73_MAG_00063	3921891	2066	1991	42.0507	66.1972	5.6338	Bacteria	Bacteroidota	Bacteroidia	Chitinophagales	Chitinophagaceae	Panacibacter	Panacibacter sp005233845	Chitinophagaceae	2	2	2.30562	0.950058	3.2902	2.55324	0.878233	3.23167	9	1
Rhizo_Teo_MAG_00009	Rhizo_B73_MAG_00004	2187968	1417	1539	43.9112	43.662	0	Bacteria	Bacteroidota	Bacteroidia	Chitinophagales	Chitinophagaceae	UBA8621	UBA8621 sp002413325				1.62758	2.24299	1.64344	2.14338	2.08992	2.6533	2	3
	Rhizo_B73_MAG_00064	1153653	866	1280	65.4673	23.9437	2.8169	Bacteria	Chloroflexota	Ellin6529	CSP1-4	CSP1-4			Chloroflexota CSP1-4	0	1	0	0	0	2.92633	1.60005	1.38387	0	0
	Rhizo_B73_MAG_00043	6024935	4099	1408	52.3059	30.9859	7.04225	Bacteria	Desulfobacterota	Binatia	UBA9968	UBA9968	DP-1	DP-1 sp005879605	Binatia UBA9968	0	1	0	0	0	2.58317	2.66692	2.5385	0	8
Rhizo_Teo_MAG_00044	Rhizo_B73_MAG_00056	1182198	917	1246	68.937	21.1268	7.04225	Bacteria	Gemmatimonadota	Gemmatimonadetes	Gemmatimonadales	Gemmatimonadaceae	AG11	AG11 sp003223455	Gemmatimonadaceae	1	1	2.50173	2.60201	1.03011	1.9534	1.95565	2.05037	1	0
Rhizo_Teo_MAG_00002	Rhizo_B73_MAG_00003	935066	316	3732	47.9541	83.0986	7.04225	Bacteria	Patescibacteria	Saccharimonadia	Saccharimonadales	Saccharimonadaceae			Saccharimonadaceae	1	1	10.0575	3.38534	2.89038	3.36631	2.87633	3.27897	6	14
Rhizo_Teo_MAG_00045	Rhizo_B73_MAG_00047	3393383	2511	1318	62.9414	32.3944	9.85915	Bacteria	Planctomycetota	Planctomycetes	Isosphaerales	Isosphaeraceae	Singulisphaera		Isosphaeraceae	1	2	3.95764	5.11916	1.62719	2.04396	1.91121	2.09321	0	3
	Rhizo_B73_MAG_00059	844034	582	1388	64.3092	12.6761	1.40845	Bacteria	Planctomycetota	Planctomycetes	Isosphaerales	Isosphaeraceae	Singulisphaera					0	0	0	2.21467	1.8436	2.5601	0	1
Rhizo_Teo_MAG_00025		2306195	1607	1408	71.0471	39.4366	8.4507	Bacteria	Planctomycetota	Planctomycetes	Gemmatales	Gemmataceae	PALSA-1347	PALSA-1347 sp003136315	Gemmataceae	1	0	2.84648	1.62463	2.91406	0	0	0	2	0
Rhizo_Teo_MAG_00006	Rhizo_B73_MAG_00001	2395654	668	6383	62.1298	90.1408	2.8169	Bacteria	Proteobacteria	Alphaproteobacteria	Rhizobiales	Methyloligellaceae	Methyloceanibacter	Methyloceanibacter sp002383105	Methyloligellaceae	1	1	5.23367	5.67314	5.35056	6.47316	6.86967	5.96629	0	1
	Rhizo_B73_MAG_00037	4302246	2971	1427	61.6488	36.6197	8.4507	Bacteria	Proteobacteria	Alphaproteobacteria	Rhizobiales	Rhizobiaceae	Rhizobium		Rhizobiaceae	0	1	0	0	0	2.78522	3.08124	2.4958	0	1
Rhizo_Teo_MAG_00046	Rhizo_B73_MAG_00012	2759205	1815	1489	63.8824	50.7042	4.22535	Bacteria	Proteobacteria	Alphaproteobacteria	Rhizobiales	Xanthobacteraceae	Bradyrhizobium	Bradyrhizobium sp005884465	Xanthobacteraceae	9	8	3.17986	5.3631	2.88729	3.68222	4.18012	3.15424	1	0
Rhizo_Teo_MAG_00003	Rhizo_B73_MAG_00005	6884318	1775	4093	60.5739	73.2394	5.6338	Bacteria	Proteobacteria	Alphaproteobacteria	Rhizobiales	Xanthobacteraceae	VAZQ01	VAZQ01 sp005883115				5.55356	7.10708	5.64644	6.89374	7.13	5.85059	0	2
Rhizo_Teo_MAG_00010	Rhizo_B73_MAG_00009	6989306	4010	1799	61.6191	64.7887	5.6338	Bacteria	Proteobacteria	Alphaproteobacteria	Rhizobiales	Xanthobacteraceae	VAZQ01	VAZQ01 sp005883115				4.47254	5.44167	4.65772	4.94287	5.4001	4.33525	0	2
Rhizo_Teo_MAG_00012	Rhizo_B73_MAG_00011	2541582	1074	2696	64.5571	56.338	9.85915	Bacteria	Proteobacteria	Alphaproteobacteria	Rhizobiales	Xanthobacteraceae	VAZQ01	VAZQ01 sp005883115				3.76142	3.62226	3.4107	6.93285	7.00496	5.67818	0	0
Rhizo_Teo_MAG_00013	Rhizo_B73_MAG_00027	2428618	1493	1649	64.5673	43.662	9.85915	Bacteria	Proteobacteria	Alphaproteobacteria	Rhizobiales	Xanthobacteraceae	VAZQ01	VAZQ01 sp005883115				2.50995	2.87869	2.6148	4.22062	4.22874	3.54451	0	0
Rhizo_Teo_MAG_00017	Rhizo_B73_MAG_00028	1182399	528	2347	64.5872	38.0282	5.6338	Bacteria	Proteobacteria	Alphaproteobacteria	Rhizobiales	Xanthobacteraceae	VAZQ01	VAZQ01 sp005883115				4.12172	4.74181	4.5519	6.50523	6.55316	5.59503	1	0
Rhizo_Teo_MAG_00028	Rhizo_B73_MAG_00029	1113859	698	1616	62.3189	38.0282	5.6338	Bacteria	Proteobacteria	Alphaproteobacteria	Rhizobiales	Xanthobacteraceae	VAZQ01	VAZQ01 sp005883115				3.86296	4.49335	3.90092	8.87207	8.62747	7.2421	0	0
Rhizo_Teo_MAG_00034	Rhizo_B73_MAG_00044	1028349	670	1569	64.2614	26.7606	5.6338	Bacteria	Proteobacteria	Alphaproteobacteria	Rhizobiales	Xanthobacteraceae	VAZQ01	VAZQ01 sp005883115				6.5026	7.12869	6.501	4.11878	4.43517	3.51664	0	1
Rhizo_Teo_MAG_00036		1373686	1024	1305	69.0409	28.169	8.4507	Bacteria	Proteobacteria	Alphaproteobacteria	Rhizobiales	Xanthobacteraceae	VAZQ01	VAZQ01 sp005883115				1.97428	2.39198	3.35159	0	0	0	0	0
	Rhizo_B73_MAG_00050	513149	329	1570	63.9412	21.1268	0	Bacteria	Proteobacteria	Alphaproteobacteria	Rhizobiales				Unclassified Rhizobales	0	1	0	0	0	3.85684	4.08313	3.23281	0	0
Rhizo_Teo_MAG_00024	Rhizo_B73_MAG_00065	2691982	2084	1245	65.2193	40.8451	8.4507	Bacteria	Proteobacteria	Alphaproteobacteria	Sphingomonadales	Sphingomonadaceae	Sphingomonas	Sphingomonas changbaiensis	Sphingomonadaceae	2	1	2.68048	2.67243	2.46919	1.22222	1.92074	3.39547	0	0
Rhizo_Teo_MAG_00032		2782341	2282	1172	61.4283	33.8028	9.85915	Bacteria	Proteobacteria	Alphaproteobacteria	Sphingomonadales	Sphingomonadaceae	Sphingomonas	Sphingomonas changbaiensis				2.01083	1.54839	1.91232	0	0	0	1	0
Rhizo_Teo_MAG_00033	Rhizo_B73_MAG_00030	1529093	1135	1292	65.4173	26.7606	4.22535	Bacteria	Proteobacteria	Alphaproteobacteria	UBA1301	UBA1301	UBA6038	UBA6038 sp001896865	Alphaproteobacteria UBA1301	2	1	3.09834	1.97287	2.97355	2.1597	2.45982	2.74388	0	1
Rhizo_Teo_MAG_00038		2047126	1435	1425	60.9434	26.7606	8.4507	Bacteria	Proteobacteria	Alphaproteobacteria	UBA1301	UBA1301	UBA6038	UBA6038 sp001896865				7.0616	8.21073	7.30048	0	0	0	0	0
Rhizo_Teo_MAG_00014	Rhizo_B73_MAG_00019	2100542	1501	1377	65.9799	52.1127	9.85915	Bacteria	Proteobacteria	Gammaproteobacteria	Burkholderiales	Burkholderiaceae	Massilia	Massilia sp001412595	Burkholderiaceae	1	1	2.35085	2.97883	2.54154	1.54134	2.97815	3.70204	2	0
Rhizo_Teo_MAG_00047	Rhizo_B73_MAG_00055	1024116	748	1304	64.1062	15.493	1.40845	Bacteria	Proteobacteria	Gammaproteobacteria	Xanthomonadales	Xanthomonadaceae			Xanthomonadaceae	1	1	5.01605	7.67334	7.69391	2.56436	2.50683	2.45614	1	0
Rhizo_Teo_MAG_00015		1337025	547	2618	69.5488	46.4789	7.04225	Bacteria	Proteobacteria	Gammaproteobacteria					Unclassified Gammaproteobacteria	1	0	3.03646	2.28057	4.70525	0	0	0	1	0
Rhizo_Teo_MAG_00030	Rhizo_B73_MAG_00036	4163928	2616	1623	61.0804	30.9859	2.8169	Bacteria	Proteobacteria						Unclassified Proteobacteria	2	1	2.06464	1.46081	3.00373	3.01968	2.70021	2.51976	0	1
Rhizo_Teo_MAG_00031		210491	161	1288	66.0211	23.9437	0	Bacteria	Proteobacteria									3.17488	1.69402	3.1026	0	0	0	0	0
	Rhizo_B73_MAG_00008	1822362	1042	1794	63.8692	61.9718	2.8169	Bacteria	Verrucomicrobiota	Verrucomicrobiae	Chthoniobacterales	Chthoniobacteraceae	UBA695	UBA695 sp002298145	Chthoniobacteraceae	0	1	0	0	0	0.532774	1.01919	5.16972	0	0
Rhizo_Teo_MAG_00048	Rhizo_B73_MAG_00007	3194120	771	4151	54.7937	70.4225	7.04225	Bacteria	Verrucomicrobiota	Verrucomicrobiae	Chthoniobacterales	UBA10450	AV55		Chthoniobacterales UBA10450	2	10	4.14169	2.96856	3.98302	5.67245	5.77911	5.1282	0	0
Rhizo_Teo_MAG_00019	Rhizo_B73_MAG_00023	1964509	522	3645	54.7841	40.8451	2.8169	Bacteria	Verrucomicrobiota	Verrucomicrobiae	Chthoniobacterales	UBA10450	AV69					2.83827	3.65361	2.94704	4.45323	4.24955	4.03408	1	0
	Rhizo_B73_MAG_00016	1195534	739	1607	55.7506	52.1127	8.4507	Bacteria	Verrucomicrobiota	Verrucomicrobiae	Chthoniobacterales	UBA10450	AV55					0	0	0	3.65986	3.57266	3.49313	0	0		35.2791
	Rhizo_B73_MAG_00022	1513324	589	3028	53.7579	49.2958	8.4507	Bacteria	Verrucomicrobiota	Verrucomicrobiae	Chthoniobacterales	UBA10450	AV55					0	0	0	7.31101	6.74751	5.83617	0	0
	Rhizo_B73_MAG_00025	1815857	915	2135	53.8558	43.662	8.4507	Bacteria	Verrucomicrobiota	Verrucomicrobiae	Chthoniobacterales	UBA10450	AV55					0	0	0	5.84963	5.38205	4.83144	0	0
	Rhizo_B73_MAG_00032	1060380	365	3907	53.8243	35.2113	5.6338	Bacteria	Verrucomicrobiota	Verrucomicrobiae	Chthoniobacterales	UBA10450	AV55					0	0	0	9.86538	9.69771	8.64068	0	0
	Rhizo_B73_MAG_00041	439419	195	2538	54.1202	32.3944	5.6338	Bacteria	Verrucomicrobiota	Verrucomicrobiae	Chthoniobacterales	UBA10450	AV55					0	0	0	7.19662	7.10627	6.33583	0	0
	Rhizo_B73_MAG_00042	738905	530	1367	53.4204	33.8028	8.4507	Bacteria	Verrucomicrobiota	Verrucomicrobiae	Chthoniobacterales	UBA10450	AV55					0	0	0	2.38598	3.03177	2.60562	0	0
	Rhizo_B73_MAG_00015	1957329	499	3870	54.6123	46.4789	1.40845	Bacteria	Verrucomicrobiota	Verrucomicrobiae	Chthoniobacterales	UBA10450						0	0	0	3.78175	3.33746	4.37975	0	0
	Rhizo_B73_MAG_00033	840743	564	1514	53.2618	39.4366	9.85915	Bacteria	Verrucomicrobiota	Verrucomicrobiae	Chthoniobacterales	UBA10450						0	0	0	3.62363	3.2325	3.39855	0	0
Rhizo_Teo_MAG_00023	Rhizo_B73_MAG_00013	4108775	2380	1790	64.5276	52.1127	5.6338	Bacteria							Unclassfied Bacteria	3	3	2.76577	2.48817	2.19107	2.96656	3.31923	2.93839	0	0
Rhizo_Teo_MAG_00040	Rhizo_B73_MAG_00052	824357	636	1246	63.3964	21.1268	1.40845	Bacteria										2.83761	2.59115	2.59216	3.14141	3.10425	2.76233	1	1
Rhizo_Teo_MAG_00050	Rhizo_B73_MAG_00054	2990719	2381	1190	52.4897	22.5352	5.6338	Bacteria										3.19701	2.73392	2.55258	2.48634	2.51128	2.50299	0	11
															Total MAGs	50	61						Total viral contigs	67	86

## Sheet: S8-vcontig-clustering
Putative viral contigs clustered at species level
Parviglmus viral contig	B73 viral contig	alignment_length	similarity_errors	ref_coverage	querry_coverage	ANI	reference_length	querry_length	alignment_coverage
c_000000014380	c_000000047130	5634	0	0.994001	0.543613	1	5668	10364	0.994001
c_000000034435	c_000000090997	1692	4	0.818182	0.522222	0.997636	2068	3240	0.818182
c_000000022900	c_000000123215	3235	6	0.999691	0.465803	0.998145	3236	6945	0.999691
c_000000098807	c_000000035520	1517	4	0.88249	0.238635	0.997363	1719	6357	0.88249
c_000000106982	c_000000083303	2066	2	0.994225	0.696561	0.999032	2078	2966	0.994225
c_000000122368	c_000000107527	2394	9	0.999582	0.36076	0.996241	2395	6636	0.999582
c_000000181745	c_000000030039	1753	0	0.989278	0.603858	1	1772	2903	0.989278

## Sheet: S9-parviglumis-vcontigs
							Normalized viral genome coverage			*The data in the figure has been modified as per https://link.springer.com/article/10.1007/s00705-022-05694-2									vMAG-ID	Number of viral contigs
viral-contig-name	length (bp)	Viral contig family	Host MAG-ID	Virus-taxonomic-identification*	method	Host	STEOR03	STEOR06	STEOR09										Rhizo_Teo_MAG_00004	11
c_000000058751	3041	-	Rhizo_Teo_MAG_00028	Unclassified;;;;;;;;	blastn, tetra	Bacteria;Proteobacteria;Alphaproteobacteria;Rhizobiales;Xanthobacteraceae;VAZQ01;VAZQ01 sp005883115	1.47831	2.54083	1.85863			Maths for normalization (followed J.B. Emerson et al, 2018)							Rhizo_Teo_MAG_00005	9
c_000000114401	3298	-	UnknownHost	Unclassified;;;;;;;;		UnknownHost	4.34101	0.0638344	1.40803		Replicate sample-ID	# of clean reads							Rhizo_Teo_MAG_00011	7				# of MAGs	% of MAGs	MAGs from which 5 or more than 5 viral contigs were recovered
c_000000008523	3797	-	Rhizo_Teo_MAG_00016	Unclassified;;;;;;;;	blastn, tetra	Bacteria;Actinobacteriota;0;0;0;0;0	5.56711	0.226043	1.82416		Steor03	Replicate1		24124423					Rhizo_Teo_MAG_00002	6			vMAGs >=5	5	7.5	Rhizo_Teo_MAG_00004	Archaea	Thermoproteota	Nitrososphaeria	Nitrososphaerales	Nitrososphaeraceae	0
c_000000078365	3611	-	UnknownHost	Unclassified;;;;;;;;		UnknownHost	5.10202	0	1.87996		Steor06	Replicate2		23546589					Rhizo_Teo_MAG_00039	5			vMAGs>1	25	37.313	Rhizo_Teo_MAG_00005	Bacteria	Bacteroidota	Bacteroidia	Chitinophagales	Chitinophagaceae
c_000000098807	6356	Siphoviridae	UnknownHost	Viruses; Duplodnaviria; Heunggongvirae; Uroviricota; Caudoviricetes; Caudovirales; Siphoviridae; Timquatrovirus; unclassified Timquatrovirus		UnknownHost	6.85239	4.36548	3.92373		Steor09	Replicate3		22852782					Rhizo_Teo_MAG_00007	3						Rhizo_Teo_MAG_00011	Bacteria	Acidobacteriota	Acidobacteriae	UBA7541	UBA7541
c_000000050414	3096	Myoviridae	Rhizo_Teo_MAG_00043	Viruses; Duplodnaviria; Heunggongvirae; Uroviricota; Caudoviricetes; Caudovirales; Myoviridae; Llyrvirus; Synechococcus virus SSKS1	blastn, tetra	Bacteria;Acidobacteriota;Acidobacteriae;Acidobacteriales;Koribacteraceae;0;0	4.90316	0.0960268	1.40828			Range in million		(22.8-24.1)					Rhizo_Teo_MAG_00043	3						Rhizo_Teo_MAG_00002	Bacteria	Patescibacteria	Saccharimonadia	Saccharimonadales	Saccharimonadaceae
c_000000102671	17064	Siphoviridae	Rhizo_Teo_MAG_00002	Viruses; Duplodnaviria; Heunggongvirae; Uroviricota; Caudoviricetes; Caudovirales; Siphoviridae; Fromanvirus; unclassified Fromanvirus	blastn, tetra	Bacteria;Patescibacteria;Saccharimonadia;Saccharimonadales;Saccharimonadaceae;0;0	7.90336	5.83961	4.75705			Average		2.35079e+07					Rhizo_Teo_MAG_00009	2						Rhizo_Teo_MAG_00039	Bacteria	Actinobacteriota	Actinomycetia	Actinomycetales	Micrococcaceae
c_000000036395	1522	-	Rhizo_Teo_MAG_00004	Unclassified;;;;;;;;	blastn, tetra	Archaea;Thermoproteota;Nitrososphaeria;Nitrososphaerales;Nitrososphaeraceae;0;0	2.55724	4.44269	4.00892		Replicate sample-ID	normalization (J.B. Emerson 2018)							Rhizo_Teo_MAG_00014	2
c_000000034435	2887	Siphoviridae	UnknownHost	Viruses; Duplodnaviria; Heunggongvirae; Uroviricota; Caudoviricetes; Caudovirales; Siphoviridae; Mclasvirinae; Bongovirus		UnknownHost	0.181656	9.83044	1.28711		Steor03	Replicate1		1.02622					Rhizo_Teo_MAG_00018	2
c_000000054961	3144	Podoviridae	UnknownHost	Viruses; Duplodnaviria; Heunggongvirae; Uroviricota; Caudoviricetes; Caudovirales; Podoviridae; Fipvunavirus;		UnknownHost	2.04033	1.76955	1.80971		Steor06	Replicate2		1.00164					Rhizo_Teo_MAG_00022	2
c_000000108006	3722	Chaseviridae	Rhizo_Teo_MAG_00002	Viruses; Duplodnaviria; Heunggongvirae; Uroviricota; Caudoviricetes; Caudovirales; Chaseviridae; Cleopatravirinae; Faunusvirus	blastn, tetra	Bacteria;Patescibacteria;Saccharimonadia;Saccharimonadales;Saccharimonadaceae;0;0	0.127616	9.52986	1.55594		Steor09	Replicate3		0.972131					Rhizo_Teo_MAG_00025	2	1 viral contig was removed from MAG25 because it gave a hit with Actinobacteriota
c_000000032754	2253	-	UnknownHost	Unclassified;;;;;;;;		UnknownHost	2.48857	1.72556	4.01258										Rhizo_Teo_MAG_00001	1
c_000000005042	2798	-	UnknownHost	Unclassified;;;;;;;;		UnknownHost	0	8.17257	1.22294										Rhizo_Teo_MAG_00008	1
c_000000122622	2846	-	Rhizo_Teo_MAG_00004	Unclassified;;;;;;;;	blastn, tetra	Archaea;Thermoproteota;Nitrososphaeria;Nitrososphaerales;Nitrososphaeraceae;0;0	2.72037	2.29023	2.71132										Rhizo_Teo_MAG_00015	1
c_000000061922	8280	Siphoviridae	Rhizo_Teo_MAG_00004	Viruses; Duplodnaviria; Heunggongvirae; Uroviricota; Caudoviricetes; Caudovirales; Siphoviridae; unclassified Siphoviridae; Streptococcus phage SpSL1	blastn, tetra	Archaea;Thermoproteota;Nitrososphaeria;Nitrososphaerales;Nitrososphaeraceae;0;0	0.244317	10.1779	2.10899										Rhizo_Teo_MAG_00017	1
c_000000078845	1622	-	Rhizo_Teo_MAG_00002	Unclassified;;;;;;;;	blastn, tetra	Bacteria;Patescibacteria;Saccharimonadia;Saccharimonadales;Saccharimonadaceae;0;0	2.35486	1.06859	2.10537										Rhizo_Teo_MAG_00019	1
c_000000072625	2076	-	UnknownHost	Unclassified;;;;;;;;		UnknownHost	0.195148	9.31624	0.847219										Rhizo_Teo_MAG_00020	1
c_000000047308	40545	Autographiviridae	Rhizo_Teo_MAG_00004	Viruses; Duplodnaviria; Heunggongvirae; Uroviricota; Caudoviricetes; Caudovirales; Autographiviridae; Poseidonvirus; Synechococcus virus SCBP4	blastn, tetra	Archaea;Thermoproteota;Nitrososphaeria;Nitrososphaerales;Nitrososphaeraceae;0;0	0.258572	13.6274	1.96166										Rhizo_Teo_MAG_00029	1
c_000000105755	2176	-	UnknownHost	Unclassified;;;;;;;;		UnknownHost	2.21733	1.51816	3.00666										Rhizo_Teo_MAG_00032	1
c_000000029085	2567	Siphoviridae	UnknownHost	Viruses; Duplodnaviria; Heunggongvirae; Uroviricota; Caudoviricetes; Caudovirales; Siphoviridae; Samistivirus;		UnknownHost	2.11965	0.919438	3.05796										Rhizo_Teo_MAG_00040	1
c_000000028369	2058	Ackermannviridae	UnknownHost	Viruses; Duplodnaviria; Heunggongvirae; Uroviricota; Caudoviricetes; Caudovirales; Ackermannviridae; unclassified Ackermannviridae; Agrobacterium phage OLIVR5		UnknownHost	1.54094	1.60833	3.20791										Rhizo_Teo_MAG_00042	1
c_000000034162	2049	Myoviridae	UnknownHost	Viruses; Duplodnaviria; Heunggongvirae; Uroviricota; Caudoviricetes; Caudovirales; Myoviridae; ;		UnknownHost	2.25225	1.56372	4.23358										Rhizo_Teo_MAG_00044	1
c_000000024432	2003	-	UnknownHost	Unclassified;;;;;;;;		UnknownHost	1.67527	0.948565	2.78228										Rhizo_Teo_MAG_00046	1
c_000000063953	1685	-	UnknownHost	Unclassified;;;;;;;;		UnknownHost	4.23932	1.41648	5.33829										Rhizo_Teo_MAG_00047	1
c_000000081324	3051	-	UnknownHost	Unclassified;;;;;;;;		UnknownHost	3.39141	1.3658	1.30049										Rhizo_Teo_MAG_00003	0
c_000000067166	2161	-	UnknownHost	Unclassified;;;;;;;;		UnknownHost	2.86207	1.41284	3.39323										Rhizo_Teo_MAG_00006	0
c_000000014380	10293	Siphoviridae	UnknownHost	Viruses; Duplodnaviria; Heunggongvirae; Uroviricota; Caudoviricetes; Caudovirales; Siphoviridae; ;		UnknownHost	7.36767	1.25353	3.18139										Rhizo_Teo_MAG_00010	0
c_000000061896	2039	Siphoviridae	UnknownHost	Viruses; Duplodnaviria; Heunggongvirae; Uroviricota; Caudoviricetes; Caudovirales; Siphoviridae; Langleyhallvirinae; Phistoryvirus		UnknownHost	1.07041	0.540023	3.98363										Rhizo_Teo_MAG_00012	0
c_000000025531	1681	Siphoviridae	UnknownHost	Viruses; Duplodnaviria; Heunggongvirae; Uroviricota; Caudoviricetes; Caudovirales; Siphoviridae; unclassified Siphoviridae; Arthrobacter phage vB_ArS-ArV2		UnknownHost	0.870682	0.53808	3.94149										Rhizo_Teo_MAG_00013	0
c_000000061576	1510	Siphoviridae	UnknownHost	Viruses; Duplodnaviria; Heunggongvirae; Uroviricota; Caudoviricetes; Caudovirales; Siphoviridae; Guernseyvirinae; Jerseyvirus		UnknownHost	4.3764	0.529257	1.51264										Rhizo_Teo_MAG_00016	0
c_000000004431	1840	-	UnknownHost	Unclassified;;;;;;;;		UnknownHost	2.28305	1.89921	1.80394										Rhizo_Teo_MAG_00021	0
c_000000119936	2259	-	UnknownHost	Unclassified;;;;;;;;		UnknownHost	2.55429	1.48186	0.769483										Rhizo_Teo_MAG_00023	0
c_000000106982	2837	Siphoviridae	UnknownHost	Viruses; Duplodnaviria; Heunggongvirae; Uroviricota; Caudoviricetes; Caudovirales; Siphoviridae; unclassified Siphoviridae;		UnknownHost	4.57293	0.729414	1.62										Rhizo_Teo_MAG_00024	0
c_000000035859	1812	-	UnknownHost	Unclassified;;;;;;;;		UnknownHost	1.30463	1.28384	2.89954										Rhizo_Teo_MAG_00026	0
c_000000055414	1908	-	UnknownHost	Unclassified;;;;;;;;		UnknownHost	2.14693	2.1123	0.999545										Rhizo_Teo_MAG_00027	0
c_000000059078	1948	Podoviridae	Rhizo_Teo_MAG_00011	Viruses; Duplodnaviria; Heunggongvirae; Uroviricota; Caudoviricetes; Caudovirales; Podoviridae; unclassified Podoviridae; Rhodoferax phage P26218	blastn, tetra	Bacteria;Acidobacteriota;Acidobacteriae;UBA7541;UBA7541;UBA7541;UBA7541 sp003224135	3.81224	3.42865	2.61972										Rhizo_Teo_MAG_00028	0
c_000000026440	1583	-	Rhizo_Teo_MAG_00040	Unclassified;;;;;;;;	blastn, tetra	Bacteria;Unclassified bacteria;0;0;0;0;0	3.11956	2.83789	1.69117										Rhizo_Teo_MAG_00030	0
c_000000091954	1535	-	Rhizo_Teo_MAG_00011	Unclassified;;;;;;;;	blastn, tetra	Bacteria;Acidobacteriota;Acidobacteriae;UBA7541;UBA7541;UBA7541;UBA7541 sp003224135	3.92504	3.61539	2.71456										Rhizo_Teo_MAG_00031	0
c_000000095603	1600	-	Rhizo_Teo_MAG_00011	Unclassified;;;;;;;;	blastn, tetra	Bacteria;Acidobacteriota;Acidobacteriae;UBA7541;UBA7541;UBA7541;UBA7541 sp003224135	1.29453	3.31756	3.80551										Rhizo_Teo_MAG_00033	0
c_000000020228	1748	-	UnknownHost	Unclassified;;;;;;;;		UnknownHost	3.66815	0.6783	0.974863										Rhizo_Teo_MAG_00034	0
c_000000112492	1946	Siphoviridae	UnknownHost	Viruses; Duplodnaviria; Heunggongvirae; Uroviricota; Caudoviricetes; Caudovirales; Siphoviridae; Weaselvirus; Rhodococcus virus Weasel		UnknownHost	1.70315	2.2813	0.782992										Rhizo_Teo_MAG_00035	0
c_000000059410	2149	-	UnknownHost	Unclassified;;;;;;;;		UnknownHost	4.26129	4.63227	2.72127										Rhizo_Teo_MAG_00036	0
c_000000091544	2206	Siphoviridae	UnknownHost	Viruses; Duplodnaviria; Heunggongvirae; Uroviricota; Caudoviricetes; Caudovirales; Siphoviridae; unclassified Siphoviridae; Rhodovulum phage vB_RhkS_P1		UnknownHost	1.49742	0.806192	3.52533										Rhizo_Teo_MAG_00037	0
c_000000022512	2243	-	Rhizo_Teo_MAG_00010	Unclassified;;;;;;;;	blastn, tetra	Bacteria;Proteobacteria;Alphaproteobacteria;Rhizobiales;Xanthobacteraceae;VAZQ01;VAZQ01 sp005883115	5.23107	6.66626	3.98213										Rhizo_Teo_MAG_00038	0
c_000000107615	1593	Myoviridae	UnknownHost	Viruses; Duplodnaviria; Heunggongvirae; Uroviricota; Caudoviricetes; Caudovirales; Myoviridae; Peduovirinae; Aresaunavirus		UnknownHost	3.68871	2.07062	1.85147										Rhizo_Teo_MAG_00041	0
c_000000058789	2126	-	UnknownHost	Unclassified;;;;;;;;		UnknownHost	2.72744	5.6	3.0488										Rhizo_Teo_MAG_00045	0
c_000000047222	3154	-	UnknownHost	Unclassified;;;;;;;;		UnknownHost	2.0807	2.98974	2.50744										Rhizo_Teo_MAG_00048	0
c_000000040123	2910	Siphoviridae	UnknownHost	Viruses; Duplodnaviria; Heunggongvirae; Uroviricota; Caudoviricetes; Caudovirales; Siphoviridae; Fromanvirus; unclassified Fromanvirus		UnknownHost	1.71105	3.39401	0.304045										Rhizo_Teo_MAG_00049	0
c_000000066449	2981	Siphoviridae	Rhizo_Teo_MAG_00022	Viruses; Duplodnaviria; Heunggongvirae; Uroviricota; Caudoviricetes; Caudovirales; Siphoviridae; Gilsonvirus; Streptomyces virus Gilson	blastn, tetra	Bacteria;Actinobacteriota;Actinomycetia;Streptomycetales;Streptomycetaceae;Streptomyces;0	3.60425	3.51545	2.57484										Rhizo_Teo_MAG_00050	0
c_000000022900	6943	-	Rhizo_Teo_MAG_00022	Unclassified;;;;;;;;	blastn, tetra	Bacteria;Actinobacteriota;Actinomycetia;Streptomycetales;Streptomycetaceae;Streptomyces;0	3.08203	5.48788	3.98004											67
c_000000122368	6635	-	UnknownHost	Unclassified;;;;;;;;		UnknownHost	3.15931	5.29765	3.67475
c_000000055083	1501	-	UnknownHost	Unclassified;;;;;;;;		UnknownHost	2.76559	4.15124	2.42711
c_000000091058	1953	-	UnknownHost	Unclassified;;;;;;;;		UnknownHost	4.73189	1.02013	3.09539
c_000000078353	2841	-	UnknownHost	Unclassified;;;;;;;;		UnknownHost	4.1527	2.05183	2.54852
c_000000037126	2540	-	UnknownHost	Unclassified;;;;;;;;		UnknownHost	2.3632	0.549369	1.57267
c_000000181745	2902	-	UnknownHost	Unclassified;;;;;;;;		UnknownHost	2.56621	0.405248	1.39184
c_000000011450	12958	-	Rhizo_Teo_MAG_00026	Unclassified;;;;;;;;	blastn, tetra	Bacteria;Acidobacteriota;Vicinamibacteria;Vicinamibacterales;UBA2999;Gp6-AA45;Gp6-AA45 sp003222535	2.76436	2.52753	2.95864
c_000000176101	2575	-	Rhizo_Teo_MAG_00007	Unclassified;;;;;;;;	blastn, tetra	Bacteria;Actinobacteriota;Actinomycetia;Actinomycetales;Micrococcaceae;0;0	2.56621	0.405248	1.39184
c_000000023879	2573	-	UnknownHost	Unclassified;;;;;;;;		UnknownHost	2.58898	0.90558	1.88576
c_000000040600	2148	-	Rhizo_Teo_MAG_00003	Unclassified;;;;;;;;	blastn, tetra	Bacteria;Proteobacteria;Alphaproteobacteria;Rhizobiales;Xanthobacteraceae;VAZQ01;VAZQ01 sp005883115	3.77026	4.31475	3.10373
c_000000044098	1567	-	UnknownHost	Unclassified;;;;;;;;		UnknownHost	2.06061	0.384082	2.49501
c_000000121120	4560	Podoviridae	UnknownHost	Viruses; Duplodnaviria; Heunggongvirae; Uroviricota; Caudoviricetes; Caudovirales; Podoviridae; Perisivirus;		UnknownHost	2.7469	2.78038	2.61411
c_000000169690	2619	Siphoviridae	UnknownHost	Viruses; Duplodnaviria; Heunggongvirae; Uroviricota; Caudoviricetes; Caudovirales; Siphoviridae; unclassified Siphoviridae; Pseudomonas phage PAJU2		UnknownHost	2.56621	0.405248	1.39184
c_000000071499	10076	-	UnknownHost	Unclassified;;;;;;;;		UnknownHost	4.01173	5.05153	4.32696
c_000000077923	3372	Siphoviridae	UnknownHost	Viruses; Duplodnaviria; Heunggongvirae; Uroviricota; Caudoviricetes; Caudovirales; Siphoviridae; Fromanvirus;		UnknownHost	3.3161	4.62264	3.30051
c_000000048185	2288	-	Rhizo_Teo_MAG_00017	Unclassified;;;;;;;;	blastn, tetra	Bacteria;Proteobacteria;Alphaproteobacteria;Rhizobiales;Xanthobacteraceae;VAZQ01;VAZQ01 sp005883115	1.61582	1.7836	3.72647
c_000000188120	7300	Myoviridae	UnknownHost	Viruses; Duplodnaviria; Heunggongvirae; Uroviricota; Caudoviricetes; Caudovirales; Myoviridae; Hapunavirus; Vibrio virus VP882		UnknownHost	2.56621	0.405248	1.39184
Total # of viral contigs	67
# of viral conitgs identified	26	Virus family	# of viral contigs identified in total	% of viral contigs identified in total
% of viral conitgs identified	38.806	Ackermannviridae	1	1.493
		Autographiviridae	1	1.493
		Chaseviridae	1	1.493
# of unclassified viruses		Myoviridae	4	5.97
41		Podoviridae	3	4.478
# of classified viruses		Siphoviridae	16	23.881
26		unclassified	41	61.194
# of vOTUs		% of each family in classified viruses	% of viruses in annoatetd viruses
5		Ackermannviridae	3.846
		Autographiviridae	3.846
Range of genome size		Chaseviridae	3.846
Max	40545	Myoviridae	15.385
Min	1501	Podoviridae	11.538
		Siphoviridae	61.538

[truncated: 9 more sheets: S10-B73-vcontigs, S11-host-proportion, S12-parviglumis-CRISPRs, S13-B73-CRISPRs, S14-parviglumis-host-virus, S15-B73-host-virus, S16-parviglumis-metabolic, S17-B73-metabolic, S18-viralAMG]
